# Supplementary material for: Helixer: cross-species gene annotation of large eukaryotic genomes using deep learning
Source: Bioinformatics. 2020 Dec 16;36(22-23):5291–8. doi: 10.1093/bioinformatics/btaa1044 (PMC8016489; doi:10.1093/bioinformatics/btaa1044)
Supplement: btaa1044_Supplementary_Data [file btaa1044_supplementary_data.zip]

Archive with 2 entries (2 files):
- supplements.pdf
- supplemental_dataset_1.csv
