# Supplementary material for: Helixer: cross-species gene annotation of large eukaryotic genomes using deep learning
Source: Bioinformatics. 2020 Dec 16;36(22-23):5291–8. doi: 10.1093/bioinformatics/btaa1044 (PMC8016489; doi:10.1093/bioinformatics/btaa1044)
Supplement: btaa1044_Supplementary_Data [file btaa1044_supplementary_data.zip › supplemental_dataset_1.csv]

Info	Info	gtf3 counts	gtf3 counts	gtf3 counts	gtf3 counts	gtf3 counts	gtf3 counts	Quast output	Quast output	Quast output	Quast output	Quast output	Quast output	Quast output	Quast output	Quast output	Quast output	Quast output	Quast output	Quast output	Quast output	Quast output	Quast output	Quast output	Quast output	BUSCO output, -m geno	BUSCO output, -m geno	BUSCO output, -m geno	BUSCO output, -m geno	BUSCO output, -m geno	BUSCO output, -m prot	BUSCO output, -m prot	BUSCO output, -m prot	BUSCO output, -m prot	BUSCO output, -m prot	BUSCO output, -m tran	BUSCO output, -m tran	BUSCO output, -m tran	BUSCO output, -m tran	BUSCO output, -m tran	fasta sequence cannonical counts	fasta sequence cannonical counts	fasta sequence cannonical counts	Jellyfish 2-mer output	Jellyfish 2-mer output	Jellyfish 2-mer output	Jellyfish 2-mer output	Jellyfish 2-mer output	Jellyfish 2-mer output
dataset	species	CDS	exon	five_prime_UTR	three_prime_UTR	gene	mRNA	contigs	contigs_gt_1k	contigs_gt_5k	contigs_gt_10k	contigs_gt_25k	contigs_gt_50k	total_len	total_len_gt_1k	total_len_gt_5k	total_len_gt_10k	total_len_gt_25k	total_len_gt_50k	largest_contig	gc_content	N50	N75	L50	L75	busco_C_geno	busco_S_geno	busco_D_geno	busco_F_geno	busco_M_geno	busco_C_prot	busco_S_prot	busco_D_prot	busco_F_prot	busco_M_prot	busco_C_tran	busco_S_tran	busco_D_tran	busco_F_tran	busco_M_tran	A	C	N	AA	AC	AG	AT	CA	CC
animals	acanthochromis_polyacanthus	354727	362956	24415	17755	24027	34938	30414	22015	13534	7289	4220	3163	991584656	985947403	964816010	921190279	874459446	836401761	2466117	40.01	334400	120593	789	2005	0.9744	0.9162	0.0583	0.0133	0.0123	0.9765	0.6493	0.3272	0.0164	0.0072	0.9765	0.6452	0.3313	0.0143	0.0092	0.5098	0.3401	0.1501	0.1715	0.0542	0.11	0.0644	0.0435	0.0676
animals	ailuropoda_melanoleuca	211217	216449	0	0	19343	21136	81467	8138	4336	3932	3389	3025	2299509015	2279140146	2272457023	2269583137	2260735641	2247364193	6047896	41.6	1288058	678114	516	1125	0.9376	0.9223	0.0153	0.0184	0.044	0.9765	0.9243	0.0521	0.0133	0.0102	0.9755	0.9264	0.0491	0.0143	0.0102	0.5702	0.4062	0.0236	0.1886	0.0309	0.1374	0.0732	0.0041	0.0734
animals	amphilophus_citrinellus	279011	279905	1	1	23696	31744	6637	6589	3185	2595	1871	1399	844902565	844856053	838538824	834360974	822569703	805733886	8593483	40.74	1216136	526988	188	445	0.9785	0.9407	0.0378	0.0092	0.0123	0.9601	0.8282	0.1319	0.0286	0.0112	0.9581	0.8282	0.1299	0.0307	0.0112	0.5502	0.3783	0.0708	0.1804	0.0553	0.1238	0.0687	0.0429	0.0795
animals	amphiprion_ocellaris	332841	341329	22719	16513	23592	32413	6405	6404	5623	4924	3784	3021	880720895	880720223	878283811	873126888	854469945	826960231	3111502	39.47	401715	186967	631	1430	0.9796	0.9243	0.0552	0.0051	0.0153	0.9867	0.7178	0.2689	0.0092	0.0041	0.9877	0.7157	0.272	0.0061	0.0061	0.6049	0.3945	0.0006	0.2037	0.0446	0.1289	0.0776	0.1568	0.077
animals	amphiprion_percula	348151	356757	23647	17209	23926	34931	365	365	365	365	308	133	908939294	908939294	908939294	908939294	907638234	901419365	46122984	39.53	38416550	35137006	12	18	0.9836	0.9417	0.0419	0.001	0.0153	0.9898	0.6074	0.3824	0.0051	0.0051	0.9908	0.6074	0.3834	0.0041	0.0051	0.6047	0.3953	0	0.2034	0.117	0.1286	0.0355	0.1564	0.0685
animals	anabas_testudineus	371817	379924	23523	16883	24643	36579	69	69	69	69	65	41	569705464	569705464	569705464	569705464	569633945	568721979	50481095	40.4	26090302	22579800	8	14	0.9836	0.9346	0.0491	0.002	0.0143	0.9877	0.6667	0.3211	0.0061	0.0061	0.9877	0.6646	0.3231	0.0051	0.0072	0.588	0.3986	0.0135	0.1858	0.0423	0.1323	0.074	0.0026	0.0786
animals	anas_platyrhynchos_platyrhynchos	303067	349994	15983	11731	16618	27831	21240	21217	1933	575	213	108	1136415614	1136394052	1097594963	1088643649	1083099798	1079424384	202396406	41.42	74988519	21676943	5	11	0.863	0.8548	0.0082	0.0491	0.0879	0.8436	0.5767	0.2669	0.0644	0.092	0.8395	0.5798	0.2597	0.0685	0.092	0.5568	0.3937	0.0496	0.1874	0.0556	0.1354	0.0513	0.1426	0.0934
animals	anolis_carolinensis	184398	206290	14809	10240	18595	19176	6457	6457	6457	3430	1653	1187	1799143587	1799143587	1799143587	1777748907	1750938979	1734861050	263920458	40.32	150641573	1746293	5	105	0.8793	0.864	0.0153	0.0266	0.0941	0.8978	0.8507	0.047	0.0348	0.0675	0.9008	0.8528	0.0481	0.0297	0.0695	0.5644	0.3813	0.0544	0.187	0.0169	0.1245	0.0782	0.0898	0.0749
animals	anser_brachyrhynchus	361233	397515	12369	9462	15545	27103	2723	2615	1203	1001	776	615	1116992394	1116888801	1114459261	1112998798	1109444884	1103685963	23479615	41.75	4974386	2170958	63	146	0.8937	0.8875	0.0061	0.0215	0.0849	0.8926	0.6564	0.2362	0.0337	0.0736	0.8855	0.6503	0.2352	0.0368	0.0777	0.5727	0.4105	0.0167	0.1917	0.0855	0.1404	0.0695	0.1065	0.0331
animals	aotus_nancymaae	451989	469690	13842	7731	20412	42418	28921	28878	12912	5995	1320	795	2861668348	2861630844	2825540727	2774899830	2706578639	2689524605	42888418	40.74	8268663	3741062	102	231	0.9366	0.8609	0.0757	0.0317	0.0317	0.9857	0.4693	0.5164	0.0031	0.0112	0.9857	0.4663	0.5194	0.0041	0.0102	0.5621	0.3864	0.0515	0.186	0.0899	0.1333	0.0733	0.0754	0.0718
animals	apteryx_haastii	329455	337842	8251	5247	16674	27823	4183	4183	2567	2221	1870	1644	1221441152	1221441152	1218452074	1215949961	1210393157	1202340554	7925965	41.39	1371329	649186	230	553	0.9018	0.8957	0.0061	0.0204	0.0777	0.8906	0.6053	0.2853	0.0501	0.0593	0.8834	0.5982	0.2853	0.0532	0.0634	0.5771	0.4076	0.0147	0.1921	0.0854	0.1425	0.071	0.1092	0.0355
animals	apteryx_owenii	334633	352046	15853	10335	16196	28116	5096	5096	2784	2237	1670	1440	1231276503	1231276503	1226498698	1222559006	1213633670	1205467931	17302385	41.53	1622467	742194	201	485	0.9213	0.9172	0.0041	0.0164	0.0624	0.911	0.6094	0.3016	0.0358	0.0532	0.908	0.6053	0.3027	0.0399	0.0521	0.5763	0.4093	0.0141	0.1915	0.0857	0.1428	0.0708	0.0008	0.037
animals	apteryx_rowi	337983	354575	15770	10341	16257	28041	4120	4120	2478	2091	1636	1433	1228902913	1228902913	1225771408	1222974069	1215806525	1208641457	12705442	41.52	1672276	755020	181	456	0.9172	0.911	0.0061	0.0245	0.0583	0.9172	0.6074	0.3098	0.0368	0.046	0.9202	0.6104	0.3098	0.0286	0.0511	0.5756	0.4087	0.0151	0.1915	0.0708	0.1424	0.0707	0.0734	0.0871
animals	astatotilapia_calliptera	421703	431333	26701	17027	27018	41562	248	248	248	248	241	157	880428986	880428986	880428986	880428986	880277609	877177500	68397778	41.07	38669361	35011464	10	16	0.9765	0.9192	0.0573	0.0031	0.0204	0.9826	0.6094	0.3732	0.0041	0.0133	0.9836	0.6115	0.3722	0.0031	0.0133	0.5885	0.4101	0.0013	0.192	0.065	0.1315	0.0735	0.0581	0.0848
animals	astyanax_mexicanus	400507	409305	25131	17126	26698	40652	2415	2415	2366	2289	1939	1141	1335239194	1335239194	1335045089	1334472357	1327940170	1298243141	74127438	38	35377769	4674723	16	36	0.9601	0.9131	0.047	0.0092	0.0307	0.9796	0.6288	0.3507	0.0072	0.0133	0.9785	0.6166	0.362	0.0072	0.0143	0.5998	0.3675	0.0327	0.1986	0.0786	0.1248	0.0822	0.073	0.0733
animals	betta_splendens	748006	787604	33097	27159	22388	57431	69	69	69	69	66	51	441371523	441371523	441371523	441371523	441302272	440799936	34863213	45.3	20129463	18063741	9	15	0.9857	0.9427	0.0429	0.0031	0.0112	0.9806	0.4877	0.4928	0.0061	0.0133	0.9806	0.4796	0.501	0.0061	0.0133	0.5469	0.453	0.0001	0.1617	0.036	0.1336	0.0637	0.1574	0.0374
animals	bison_bison_bison	286689	294187	1	1	20241	28716	450182	28869	20974	13378	2649	1008	2953622319	2766867767	2752310861	2705415692	2537070615	2483518644	43721425	41.81	7192658	2983393	116	264	0.9335	0.8916	0.0419	0.0256	0.0409	0.9366	0.7198	0.2168	0.0276	0.0358	0.9356	0.7178	0.2178	0.0286	0.0358	0.5417	0.3921	0.0663	0.1735	0.0436	0.1336	0.0695	0.0333	0.0748
animals	bos_indicus_hybrid	493420	538802	50385	37316	22256	44681	1250	1250	1240	1221	959	298	2680953056	2680953056	2680924735	2680764573	2675733755	2651520974	156943404	41.83	104466507	71581568	11	19	0.9581	0.9059	0.0521	0.0082	0.0337	0.9877	0.5736	0.4141	0.001	0.0112	0.9928	0.5634	0.4294	0.001	0.0061	0.5814	0.418	0.0006	0.1866	0.0752	0.1429	0.0749	0.0808	0.0001
animals	bos_mutus	374084	389870	18270	12328	20847	34663	41192	9183	4975	4500	3871	3454	2645161911	2631340755	2624575556	2621163770	2610861547	2595900646	8785736	41.71	1413261	697211	566	1235	0.9509	0.9018	0.0491	0.0164	0.0327	0.9765	0.6616	0.3149	0.0153	0.0082	0.9765	0.6585	0.318	0.0143	0.0092	0.5564	0.3981	0.0454	0.1791	0.0704	0.1364	0.0717	0.0224	0.0442
animals	bos_taurus	409377	433820	34213	23044	21880	37519	2211	2211	2101	1862	974	355	2715853792	2715853792	2715482020	2713646205	2698513437	2677374636	158534110	41.93	103308737	69862954	12	20	0.953	0.8978	0.0552	0.0133	0.0337	0.9918	0.5808	0.411	0.0041	0.0041	0.9928	0.5726	0.4202	0.002	0.0051	0.5807	0.4193	0	0.1846	0.0893	0.1423	0.0755	0.0177	0.0534
animals	caenorhabditis_elegans	225661	273641	31088	28213	20191	33552	7	7	7	7	6	6	100286401	100286401	100286401	100286401	100272607	100272607	20924180	35.44	17493829	15072434	3	5	0.8016	0.7935	0.0082	0.0266	0.1718	0.8906	0.5746	0.316	0.0153	0.0941	0.8722	0.5562	0.316	0.0143	0.1135	0.6456	0.3544	0	0.2707	0.001	0.1013	0.0885	0.1238	0.043
animals	calidris_pugnax	372760	395941	24432	15177	16422	29935	3753	3753	1239	909	650	495	1229094286	1229094286	1224686771	1222470437	1218338424	1212874262	51414391	42.45	10060041	3156566	33	90	0.909	0.8896	0.0194	0.0204	0.0706	0.8998	0.59	0.3098	0.0399	0.0603	0.8988	0.5982	0.3006	0.0389	0.0624	0.5539	0.4086	0.0375	0.184	0.0847	0.1385	0.066	0.1078	0.0449
animals	calidris_pygmaea	330864	343117	18489	12777	16334	26935	29818	11969	3292	1978	1131	866	1178350366	1166239259	1150452492	1141289085	1128253910	1119111300	21947536	42.55	3136279	1237351	101	252	0.9141	0.9039	0.0102	0.0276	0.0583	0.909	0.681	0.228	0.0358	0.0552	0.907	0.6789	0.228	0.0337	0.0593	0.5705	0.4225	0.007	0.1893	0.074	0.1426	0.0681	0.0133	0.0411
animals	callithrix_jacchus	453552	509498	20451	13791	22615	42894	39944	39944	3603	1435	480	203	2845375248	2845375248	2778690495	2764141633	2749501847	2739894326	210106971	40.76	129239660	107821284	9	15	0.9427	0.8671	0.0757	0.0256	0.0317	0.9877	0.5225	0.4652	0.0072	0.0051	0.9867	0.5225	0.4642	0.0082	0.0051	0.5904	0.4063	0.0033	0.1846	0.0765	0.1399	0.077	0.0509	0.043
animals	callorhinchus_milii	636343	652113	35190	29338	19415	49321	21204	21123	4319	2243	933	657	974498586	974441902	946190271	931525546	912301097	902814117	18507834	42.34	4521921	1802339	60	141	0.9029	0.8885	0.0143	0.0327	0.0644	0.9284	0.3753	0.5532	0.0378	0.0337	0.9223	0.3753	0.547	0.0409	0.0368	0.5544	0.4071	0.0385	0.1748	0.0334	0.1252	0.0736	0.1007	0.0789
animals	canis_familiaris	545977	600866	41499	31720	20257	45036	3268	3268	2969	1598	646	301	2410976875	2410976875	2409711092	2399903910	2385218484	2373329313	123869142	41.31	63241923	47698779	15	26	0.9509	0.8804	0.0706	0.0143	0.0348	0.9744	0.5051	0.4693	0.0153	0.0102	0.9744	0.4959	0.4785	0.0174	0.0082	0.5825	0.4099	0.0076	0.1907	0.0793	0.1403	0.0765	0.1111	0.0442
animals	canis_lupus_dingo	389225	401675	11202	6470	21360	34481	2444	2425	2264	2059	1429	627	2439831507	2439817901	2439331255	2437775142	2426698629	2398378271	123300533	41.4	34446301	22222897	22	45	0.9571	0.8937	0.0634	0.0123	0.0307	0.9806	0.681	0.2996	0.0123	0.0072	0.9816	0.68	0.3016	0.0123	0.0061	0.5824	0.4114	0.0062	0.1923	0.0344	0.1403	0.0765	0.0109	0.0801
animals	capra_hircus	371854	394741	16602	9270	21361	33896	29907	29862	25028	13239	928	224	2922813246	2922777854	2905628322	2818587007	2637611801	2615662251	157403528	43.16	87277232	60283066	13	24	0.9509	0.8998	0.0511	0.0102	0.0389	0.9949	0.6431	0.3517	0.0041	0.001	0.9949	0.638	0.3569	0.0041	0.001	0.5684	0.4316	0	0.1796	0.0031	0.1449	0.0707	0.0853	0.0891
animals	carlito_syrichta	321367	332853	12060	9673	18398	31697	337189	93701	36573	19312	10993	8751	3453864774	3293618071	3165270177	3042750645	2922952953	2843404606	4032379	40.94	404827	146963	2355	5735	0.9141	0.8497	0.0644	0.0429	0.0429	0.9479	0.6176	0.3303	0.0225	0.0297	0.9519	0.6196	0.3323	0.0174	0.0307	0.5822	0.4039	0.0139	0.1924	0.101	0.1394	0.0746	0.0312	0.0567
animals	castor_canadensis	290973	310296	13084	8991	20637	29944	21157	21000	20249	19243	14615	9551	2518306565	2518205539	2515994941	2508340930	2425744328	2246596378	4235486	39.72	317708	129331	2073	5147	0.9151	0.8691	0.046	0.0286	0.0562	0.9448	0.6738	0.271	0.0286	0.0266	0.9438	0.682	0.2618	0.0286	0.0276	0.6027	0.3972	0.0001	0.202	0.0948	0.1409	0.0787	0.0767	0.0682
animals	cavia_aperea	200724	204731	0	0	14218	18698	3131	3087	2550	1696	1062	800	2716396567	2716377356	2714484793	2708479447	2698642767	2689048070	88624873	39.83	27928671	9654622	28	68	0.7546	0.7495	0.0051	0.0573	0.1881	0.7249	0.59	0.135	0.1196	0.1554	0.7188	0.5869	0.1319	0.1227	0.1585	0.3875	0.2565	0.3561	0.1299	0.0398	0.0891	0.0507	0.0275	0.0544
animals	cavia_porcellus	274585	299819	21183	15715	18095	25582	3144	3144	2928	1875	1092	814	2723219641	2723219641	2722338064	2714834931	2702740661	2692567767	88675666	39.95	27942054	9373556	28	69	0.9325	0.9151	0.0174	0.0153	0.0521	0.9857	0.7699	0.2157	0.0051	0.0092	0.9877	0.7638	0.2239	0.0041	0.0082	0.5873	0.3907	0.022	0.1967	0.0738	0.1374	0.0764	0.0771	0.0874
animals	cebus_capucinus	424352	442293	24599	17515	20317	40560	7156	7031	2193	1518	1263	1124	2717703182	2717581381	2708910723	2704464015	2700519949	2695555659	21314971	40.71	5274112	2642859	149	335	0.9499	0.8722	0.0777	0.0184	0.0317	0.9847	0.5184	0.4663	0.0072	0.0082	0.9836	0.5092	0.4744	0.0072	0.0092	0.5695	0.3911	0.0394	0.1892	0.0838	0.1345	0.0743	0.0086	0.0455
animals	cercocebus_atys	485462	507650	30533	20550	20926	45887	11433	11289	2355	1157	708	581	2848246356	2848107984	2829808804	2821413465	2814891957	2810343602	47169369	40.92	12849131	6785186	66	140	0.9346	0.8783	0.0562	0.0297	0.0358	0.9867	0.5	0.4867	0.0051	0.0082	0.9877	0.501	0.4867	0.0041	0.0082	0.5781	0.4005	0.0214	0.1923	0.0877	0.137	0.0746	0.0153	0.0507
animals	chelonoidis_abingdonii	323890	330136	6559	4823	20204	31793	10618	10450	5637	4311	3381	2966	2300739315	2300578785	2291609461	2281812265	2267671041	2252875388	10495550	43.71	1277207	696056	529	1149	0.9479	0.9305	0.0174	0.0164	0.0358	0.9458	0.7546	0.1912	0.0389	0.0153	0.9499	0.7546	0.1953	0.0317	0.0184	0.5308	0.4122	0.057	0.1095	0.0369	0.1364	0.0657	0.1432	0.1093
animals	chinchilla_lanigera	286766	326703	23676	17522	17809	25983	2839	2839	977	614	361	279	2390868971	2390868971	2387027426	2384430860	2380550578	2377588628	63520090	41.06	21893125	12247874	37	74	0.9335	0.907	0.0266	0.0164	0.0501	0.9826	0.7556	0.227	0.0092	0.0082	0.9836	0.7536	0.2301	0.0082	0.0082	0.5631	0.3923	0.0446	0.1861	0.0835	0.1361	0.0711	0.1023	0.037
animals	chlorocebus_sabaeus	183200	197088	14688	10166	19165	19255	2004	1754	775	527	268	137	2789656328	2789478573	2787317685	2785579846	2781468990	2776892225	139301422	40.81	101219884	84932903	12	19	0.9448	0.8855	0.0593	0.0204	0.0348	0.9765	0.9274	0.0491	0.0092	0.0143	0.9775	0.9264	0.0511	0.0082	0.0143	0.5839	0.4026	0.0135	0.1882	0.0701	0.1382	0.0756	0.0948	0.0896
animals	choloepus_hoffmanni	153957	164219	0	0	12393	12435	454510	390950	130684	57713	12513	3603	2467493193	2412534182	1811631658	1296582998	625922476	327024852	633909	38.94	10753	4803	51654	138645	0.5583	0.5153	0.0429	0.1646	0.2771	0.6616	0.638	0.0235	0.1094	0.229	0.6564	0.635	0.0215	0.1063	0.2372	0.5098	0.3252	0.165	0.1749	0.0832	0.1136	0.0689	0.0418	0.049
animals	chrysemys_picta_bellii	461131	487284	31069	18665	21186	39074	78595	23740	4372	3168	2049	1295	2365766571	2328585133	2294867153	2286496892	2268509177	2241260224	77392008	44.19	7072151	2813135	76	206	0.9509	0.9346	0.0164	0.0194	0.0297	0.9683	0.6227	0.3456	0.0215	0.0102	0.9683	0.6268	0.3415	0.0215	0.0102	0.5127	0.4059	0.0814	0.1579	0.08	0.1313	0.0634	0.0778	0.0745
animals	ciona_intestinalis	116219	124586	18798	14681	16671	17302	1272	1272	940	584	287	154	115227500	115227500	113915677	111400300	106688020	101843710	10041005	35.67	5152901	396326	9	27	0.9162	0.91	0.0061	0.0245	0.0593	0.8446	0.7955	0.0491	0.0521	0.1033	0.8538	0.7996	0.0542	0.0491	0.0971	0.6262	0.3472	0.0266	0.2282	0.1198	0.0959	0.0911	0.0591	0.0657
animals	ciona_savignyi	200013	207698	16009	13797	11616	20155	375	375	367	344	262	216	177003750	177003750	176970859	176793505	175465511	173907574	6668731	36.55	1778571	715553	29	65	0.9049	0.8957	0.0092	0.0174	0.0777	0.7485	0.5787	0.1697	0.0552	0.1963	0.7556	0.59	0.1656	0.046	0.1984	0.6229	0.3588	0.0183	0.2279	0.1168	0.096	0.091	0.0844	0.0243
animals	clupea_harengus	834467	865068	42521	33910	24095	62892	26	26	26	26	26	26	725670187	725670187	725670187	725670187	725670187	725670187	33084258	44.24	30022480	27247294	12	18	0.9172	0.8671	0.0501	0.0143	0.0685	0.9397	0.4458	0.4939	0.0102	0.0501	0.9356	0.4448	0.4908	0.0112	0.0532	0.5569	0.4419	0.0012	0.1536	0.0582	0.1326	0.0666	0.1728	0.0824
animals	colobus_angolensis_palliatus	413427	429518	22469	17011	20617	40249	13124	13124	5608	2789	1136	898	2970124662	2970124662	2956361182	2935753533	2911619055	2903604634	35326507	40.8	7840981	3899664	117	250	0.9346	0.8793	0.0552	0.0286	0.0368	0.9765	0.546	0.4305	0.0123	0.0112	0.9744	0.5358	0.4387	0.0143	0.0112	0.5341	0.3682	0.0977	0.1769	0.0798	0.1268	0.0693	0.0105	0.0443
animals	cottoperca_gobio	753229	773175	22564	15877	21662	57074	322	322	317	315	296	198	609391784	609391784	609371083	609361001	609014325	605409577	30479438	40.96	25156145	22441820	11	18	0.9202	0.8824	0.0378	0.0092	0.0706	0.9274	0.4233	0.5041	0.0082	0.0644	0.9223	0.4233	0.499	0.0123	0.0654	0.5879	0.4079	0.0042	0.179	0.0491	0.1299	0.0779	0.121	0.0823
animals	coturnix_japonica	369663	403038	11640	8097	15732	27883	2012	1992	923	621	311	141	927656957	927639031	925136037	923045371	917991647	911978911	175656249	41.28	82189922	26894524	4	9	0.9315	0.9243	0.0072	0.0225	0.046	0.9233	0.6943	0.229	0.0399	0.0368	0.9192	0.6902	0.229	0.0368	0.044	0.5807	0.4081	0.0112	0.1901	0.0093	0.142	0.0624	0.1521	0.0539
animals	cricetulus_griseus_picr	412853	436594	17966	12514	22028	38042	1830	1829	1825	1810	1316	676	2368906908	2368906340	2368889352	2368772449	2359366994	2336825671	80584097	41.51	19581774	10167781	33	74	0.9663	0.9162	0.0501	0.0123	0.0215	0.9939	0.6104	0.3834	0.0031	0.0031	0.9939	0.6074	0.3865	0.0041	0.002	0.5842	0.4146	0.0012	0.1823	0.0911	0.1454	0.0742	0.1164	0.0426
animals	crocodylus_porosus	361072	377276	16030	10982	15226	27731	70	70	70	70	69	69	2049536252	2049536252	2049536252	2049536252	2049519336	2049519336	270692262	43.9	84437661	41294510	7	15	0.8538	0.8476	0.0061	0.0143	0.1319	0.8548	0.589	0.2658	0.0409	0.1043	0.8507	0.59	0.2607	0.0368	0.1125	0.5313	0.4157	0.053	0.1599	0.012	0.1386	0.0653	0.0164	0.0707
animals	cyanistes_caeruleus	362361	407792	18951	10332	15470	28345	29297	29295	3701	1734	593	301	1186980630	1186979659	1134467745	1120742072	1103686045	1093799567	47299075	41.18	16846143	7018745	22	48	0.8681	0.8589	0.0092	0.047	0.0849	0.8517	0.5685	0.2832	0.0552	0.093	0.8487	0.5675	0.2812	0.0542	0.0971	0.5445	0.3813	0.0742	0.1845	0.0928	0.1325	0.0673	0.0433	0.0789
animals	cynoglossus_semilaevis	362141	370061	20401	15392	21372	33995	29643	1513	227	154	95	65	470199494	459039594	457112660	456603873	455722309	454678958	34528841	40.81	20010643	17744385	10	16	0.9765	0.9417	0.0348	0.0082	0.0153	0.9755	0.6452	0.3303	0.0143	0.0102	0.9755	0.6391	0.3364	0.0143	0.0102	0.5615	0.3872	0.0514	0.1845	0.0682	0.1206	0.0692	0.0536	0.081
animals	cyprinodon_variegatus	326230	333767	24017	17908	23019	32898	9259	9060	4093	3097	2484	2110	1035184475	1034992127	1026278099	1019489369	1009960655	996305230	4516015	38.19	835301	377252	365	819	0.9683	0.9376	0.0307	0.0164	0.0153	0.9714	0.7076	0.2638	0.0194	0.0092	0.9693	0.6994	0.2699	0.0215	0.0092	0.5371	0.3319	0.131	0.1905	0.0919	0.112	0.0713	0.0118	0.054
animals	danio_rerio	422160	484123	48952	34772	25606	45910	993	992	894	797	351	162	1373471384	1373470734	1373249575	1372446761	1365424991	1358859567	78093715	36.65	54304671	48040578	11	18	0.9652	0.9264	0.0389	0.0143	0.0204	0.9898	0.635	0.3548	0.0041	0.0061	0.9888	0.6309	0.3579	0.0051	0.0061	0.6313	0.3653	0.0034	0.2202	0.1128	0.1141	0.0891	0.146	0.0675
animals	dasypus_novemcinctus	237769	262138	16849	11702	22711	26551	46559	39491	18010	11384	6562	5040	3631522711	3626643619	3582190910	3534377147	3461259704	3404411965	14349515	40.77	1687935	611005	568	1464	0.8865	0.8303	0.0562	0.0378	0.0757	0.9663	0.818	0.1483	0.0184	0.0153	0.9632	0.817	0.1462	0.0204	0.0164	0.5382	0.3705	0.0913	0.1804	0.0898	0.124	0.0719	0.0239	0.0557
animals	denticeps_clupeoides	838219	884269	43981	36479	24142	63889	460	460	460	459	425	310	567401054	567401054	567401054	567392172	566640985	562573145	42171479	43.69	22793177	20964857	9	16	0.9857	0.9008	0.0849	0.0031	0.0112	0.9816	0.4407	0.5409	0.002	0.0164	0.9826	0.4438	0.5389	0.002	0.0153	0.5585	0.4333	0.0082	0.1743	0.0513	0.1229	0.0711	0.1231	0.0846
animals	dipodomys_ordii	256224	269505	14605	11720	16911	23962	65193	63064	8555	2839	772	526	2236368823	2234574666	2109092899	2070437220	2040832516	2032738536	68039765	42.06	11931245	5133456	56	125	0.9294	0.8937	0.0358	0.0327	0.0378	0.9223	0.6575	0.2648	0.0491	0.0286	0.9335	0.6616	0.272	0.0378	0.0286	0.5351	0.3884	0.0765	0.1725	0.0948	0.1369	0.0654	0.0824	0.0297
animals	dromaius_novaehollandiae	342493	368407	24938	14731	15615	27685	2777	2777	1450	1173	884	761	1192237364	1192237364	1189696518	1187666635	1183149109	1178758280	11235192	41.62	3305683	1637951	112	238	0.9141	0.908	0.0061	0.0133	0.0726	0.9131	0.6002	0.3129	0.0297	0.0573	0.909	0.6002	0.3088	0.0286	0.0624	0.5773	0.4116	0.0099	0.1914	0.0691	0.1434	0.0705	0.0734	0.0869
animals	drosophila_melanogaster	160973	187526	46335	33907	13931	30504	1870	1868	173	120	43	18	143726002	143724894	140612766	140283895	139196077	138340798	32079331	42.01	25286936	23542271	3	4	0.9898	0.9744	0.0153	0.001	0.0092	0.9939	0.5593	0.4346	0.001	0.0051	0.9928	0.5501	0.4427	0.001	0.0061	0.5753	0.4167	0.008	0.2017	0.0715	0.1079	0.0806	0.0592	0.0836
animals	echinops_telfairi	225892	257171	0	0	16575	16575	297968	270507	109600	53690	32676	18132	3833584941	3809449830	3415166266	3023025018	2735755818	2100106748	1762968	43.02	55039	13634	14622	40857	0.4949	0.4642	0.0307	0.1186	0.3865	0.7802	0.7485	0.0317	0.1094	0.1104	0.7761	0.7485	0.0276	0.1084	0.1155	0.3138	0.237	0.4492	0.0981	0.0134	0.077	0.0401	0.0076	0.0419
animals	electrophorus_electricus	596676	608846	26524	24427	22840	50977	8786	6042	3016	2181	1624	1340	551880868	550073173	542613584	536682569	528063560	517713017	3115075	42.56	613956	276342	238	571	0.9724	0.9264	0.046	0.0143	0.0133	0.9836	0.4867	0.4969	0.0133	0.0031	0.9847	0.4898	0.4949	0.0133	0.002	0.5567	0.4124	0.0309	0.166	0.0512	0.1293	0.0701	0.1574	0.041
animals	eptatretus_burgeri	255647	269893	29011	20685	16513	27960	10846	5465	2850	2284	1732	1635	2608383542	2604702246	2599433273	2595556630	2586950294	2583606940	15293217	46.66	2692996	1459326	306	624	0.6748	0.6605	0.0143	0.0787	0.2464	0.8885	0.5112	0.3773	0.0675	0.044	0.8814	0.5061	0.3753	0.0716	0.047	0.2935	0.2568	0.4497	0.0927	0.017	0.0613	0.0319	0.081	0.0839
animals	equus_asinus_asinus	422223	430901	10384	3930	19963	33731	9020	8752	2050	1326	869	671	2321044345	2320785149	2309796112	2304722491	2297716269	2290802359	84202212	41.34	15144613	7618087	43	95	0.9489	0.9264	0.0225	0.0133	0.0378	0.9744	0.7188	0.2556	0.0143	0.0112	0.9724	0.7157	0.2566	0.0164	0.0112	0.58	0.4088	0.0112	0.1913	0.0916	0.1394	0.0747	0.0666	0.0717
animals	equus_caballus	537232	585123	29153	22336	20955	44891	4701	4701	3504	1559	693	439	2506966135	2506966135	2502399088	2489373308	2476732042	2467768671	188260577	41.5	87230776	58984458	12	20	0.954	0.9213	0.0327	0.0092	0.0368	0.9918	0.5593	0.4325	0.0041	0.0041	0.9908	0.5521	0.4387	0.0051	0.0041	0.5828	0.4134	0.0038	0.1918	0.0703	0.14	0.075	0.0809	0.0912
animals	erinaceus_europaeus	192551	208040	0	0	14601	14605	352701	314565	134238	61060	26611	14876	3377541562	3344589150	2962601349	2470380551	1964386233	1490559833	1618592	41.45	44532	9211	19074	67586	0.6258	0.5982	0.0276	0.1401	0.2342	0.7137	0.6963	0.0174	0.1104	0.1759	0.7076	0.6912	0.0164	0.1135	0.1789	0.3698	0.2618	0.3684	0.1198	0.0543	0.0918	0.0466	0.0432	0.0465
animals	erpetoichthys_calabaricus	328511	339564	28075	20095	22329	34133	1884	1884	1882	1878	1650	957	3811022027	3811022027	3811014020	3810986014	3805902526	3781235723	350098611	39.44	199226436	141079645	7	13	0.8282	0.819	0.0092	0.0317	0.1401	0.9898	0.7219	0.2679	0.0061	0.0041	0.9888	0.7229	0.2658	0.0082	0.0031	0.5677	0.3697	0.0625	0.1871	0.0602	0.1189	0.0781	0.0481	0.0783
animals	esox_lucius	460398	472472	33385	22637	23954	43114	1019	1015	632	530	439	363	904497253	904493378	903612471	902902785	901417347	898612256	46052510	42.09	32939842	24691485	12	20	0.9816	0.9274	0.0542	0.002	0.0164	0.9918	0.5409	0.4509	0.0051	0.0031	0.9928	0.5286	0.4642	0.0051	0.002	0.5713	0.4152	0.0134	0.1756	0.078	0.1257	0.0748	0.1339	0.0134
animals	felis_catus	461345	507979	29799	21527	19587	40279	4508	4508	3856	2195	458	176	2521863845	2521863845	2519120076	2506180066	2481244669	2471030528	242100913	41.73	149751809	96884206	7	12	0.9366	0.9182	0.0184	0.0153	0.0481	0.9877	0.5808	0.407	0.0061	0.0061	0.9877	0.5695	0.4182	0.0051	0.0072	0.5722	0.4098	0.018	0.189	0.0852	0.1379	0.0729	0.1026	0.0495
animals	ficedula_albicollis	163640	185040	13147	10950	15303	15983	21766	4369	1915	1125	750	522	1116409277	1108716148	1103518328	1098552252	1092626069	1084352252	26618703	44.21	7367034	2887033	44	106	0.8701	0.863	0.0072	0.0419	0.0879	0.8937	0.8517	0.0419	0.0307	0.0757	0.8896	0.8507	0.0389	0.0266	0.0838	0.5508	0.4366	0.0126	0.1846	0.0608	0.1369	0.0672	0.0759	0.0024
animals	fukomys_damarensis	247613	297423	18506	14283	17730	23413	74731	9756	1848	1378	1077	950	2333908851	2311327898	2297279174	2294036275	2289315112	2284939543	22231620	40.33	5356101	2712007	126	276	0.9223	0.8978	0.0245	0.0307	0.047	0.9591	0.7853	0.1738	0.0225	0.0184	0.9591	0.7751	0.184	0.0215	0.0194	0.5844	0.3951	0.0205	0.1961	0.0924	0.1378	0.0752	0.0647	0.0674
animals	fundulus_heteroclitus	341610	350439	25788	18506	23069	35182	10180	10111	5621	3829	2117	1610	1021898560	1021831599	1011644212	998738907	972182338	954269771	6356336	40.58	1252252	485067	221	545	0.9663	0.9335	0.0327	0.0123	0.0215	0.953	0.6053	0.3476	0.0307	0.0164	0.9499	0.6063	0.3436	0.0348	0.0153	0.5422	0.3703	0.0875	0.186	0.0175	0.1176	0.0683	0.0928	0.0766
animals	gadus_morhua	274275	277998	0	0	20095	22100	398859	45670	5969	5273	4271	3088	832114588	699064578	636032151	630922805	614118268	570389843	3911206	45.47	161999	48806	1016	3143	0.9519	0.9274	0.0245	0.0348	0.0133	0.9438	0.9029	0.0409	0.0327	0.0235	0.9448	0.9049	0.0399	0.0317	0.0235	0.3978	0.3329	0.2693	0.1102	0.0719	0.0914	0.0487	0.1171	0.0254
animals	gallus_gallus	318886	369120	29774	19607	16878	28345	464	440	337	234	81	49	1065365425	1065351169	1065058555	1064281560	1061859505	1060887661	197608386	42.23	91315245	24153086	4	10	0.9305	0.9213	0.0092	0.0143	0.0552	0.9335	0.6605	0.273	0.0215	0.045	0.9346	0.6626	0.272	0.0194	0.046	0.5724	0.4184	0.0092	0.1864	0.0352	0.1431	0.0701	0.1104	0.0821
animals	gambusia_affinis	339234	348595	25864	18013	21724	32744	2943	2943	527	364	327	288	598663367	598663367	593826882	592764946	592213296	590708656	24339338	38.73	6651460	2729723	26	60	0.9714	0.9438	0.0276	0.0123	0.0164	0.9663	0.6902	0.2761	0.0256	0.0082	0.9632	0.6871	0.2761	0.0286	0.0082	0.6045	0.3821	0.0134	0.216	0.0343	0.1254	0.077	0.1092	0.0771
animals	gasterosteus_aculeatus	281252	289985	17568	10864	20787	27576	1844	1656	1381	714	282	216	461533448	461409845	460488090	455839645	449433163	447124821	32632948	44.6	18115788	15657440	11	17	0.9765	0.9387	0.0378	0.0072	0.0164	0.9673	0.6759	0.2914	0.0153	0.0174	0.9724	0.6708	0.3016	0.0102	0.0174	0.5362	0.4316	0.0323	0.1671	0.0748	0.1219	0.0654	0.1261	0.0165
animals	gopherus_agassizii	401455	420621	26125	16274	20137	34327	172559	36543	17596	15534	12784	10037	2184966080	2130837660	2098767007	2083936524	2038204279	1938076164	1743037	43.57	232077	115583	2674	5929	0.9223	0.91	0.0123	0.0286	0.0491	0.9366	0.6411	0.2955	0.0337	0.0297	0.9325	0.637	0.2955	0.0337	0.0337	0.5553	0.4296	0.0151	0.1714	0.0332	0.1426	0.0689	0.117	0.0945
animals	gorilla_gorilla	449881	470196	25624	18704	21794	44987	40711	31673	6791	2181	179	31	3063362794	3058492603	2998704356	2966898002	2939202652	2934693570	228908639	40.79	146757320	97154659	9	15	0.9233	0.865	0.0583	0.0307	0.046	0.9785	0.4918	0.4867	0.0143	0.0072	0.9785	0.4836	0.4949	0.0133	0.0082	0.5639	0.3884	0.0477	0.0984	0.008	0.1321	0.0751	0.1387	0.0983
animals	gouania_willdenowi	698153	740005	43296	32466	23190	56692	441	441	441	441	391	224	937150793	937150793	937150793	937150793	936040292	930194764	72451976	38.27	38978045	33478699	11	17	0.9683	0.9223	0.046	0.0082	0.0235	0.9714	0.5072	0.4642	0.0082	0.0204	0.9693	0.5072	0.4622	0.0072	0.0235	0.6078	0.3769	0.0153	0.2118	0.0215	0.1157	0.0817	0.1003	0.0775
animals	haplochromis_burtoni	375820	385504	26828	18719	23079	35584	8001	8001	3921	2606	1775	1471	831411547	831411547	822650584	813161666	800998438	788703403	7036168	40.51	1194190	470470	181	460	0.9724	0.9346	0.0378	0.0123	0.0153	0.9775	0.6217	0.3558	0.0133	0.0092	0.9785	0.6237	0.3548	0.0123	0.0092	0.5001	0.3406	0.1593	0.1654	0.0714	0.1111	0.0625	0.0782	0.0696
animals	heterocephalus_glaber_female	292543	328743	22101	17164	20774	28984	4229	4229	1024	630	393	355	2618204639	2618204639	2612198396	2609433535	2605970938	2604478069	78885850	40.21	20532749	10179728	42	87	0.9366	0.862	0.0746	0.0194	0.044	0.9888	0.7076	0.2812	0.0061	0.0051	0.9928	0.7076	0.2853	0.002	0.0051	0.5286	0.3555	0.1159	0.1772	0.0751	0.1243	0.0691	0.0934	0.0346
animals	hippocampus_comes	269971	275150	15248	11266	20852	28433	37377	3427	742	623	495	442	493775940	481270240	477223966	476434362	474200319	472436065	9810584	43.26	2163295	866743	61	153	0.9836	0.955	0.0286	0.0041	0.0123	0.9888	0.7628	0.226	0.0082	0.0031	0.9867	0.7566	0.2301	0.0102	0.0031	0.5275	0.4028	0.0697	0.1789	0.0896	0.1065	0.0665	0.066	0.0511
animals	homo_sapiens	762023	1371695	152699	153974	21487	99916	194	188	115	104	99	78	3099750718	3099744815	3099595765	3099520792	3099432651	3098615855	248956422	40.86	145138636	114364328	9	14	0.9407	0.8793	0.0613	0.0184	0.0409	1	0.3834	0.6166	0	0	0.998	0.3129	0.6851	0.002	0	0.562	0.3883	0.0496	0.1866	0.0836	0.133	0.0732	0.111	0.051
animals	hucho_hucho	897978	936981	80360	61879	50114	91708	71639	71639	32539	29411	14086	8252	2487549814	2487549814	2425872100	2403678875	2171030817	1967019612	4602512	42.67	287338	67735	1868	6510	0.9284	0.5082	0.4202	0.0348	0.0368	0.9601	0.2505	0.7096	0.0317	0.0082	0.9601	0.2587	0.7014	0.0307	0.0092	0.4418	0.3289	0.2294	0.13	0.0775	0.1025	0.0572	0.0642	0.0429
animals	ictalurus_punctatus	398679	410127	28604	18928	23651	37497	9341	5146	506	291	139	73	783274721	780398831	773234145	771684200	769388578	767084872	37510255	39.7	27425808	22470590	13	20	0.9806	0.9325	0.0481	0.0061	0.0133	0.9949	0.6053	0.3896	0.002	0.0031	0.9949	0.5961	0.3988	0.002	0.0031	0.5943	0.3912	0.0145	0.1913	0.0605	0.1227	0.0813	0.0354	0.0798
animals	ictidomys_tridecemlineatus	278479	301910	21005	16112	18474	25958	12484	12484	4141	2426	1364	1112	2478410228	2478410228	2460486466	2448296070	2432427939	2423383609	58279134	39.91	8192786	3957429	80	191	0.9223	0.8988	0.0235	0.0164	0.0613	0.9683	0.7485	0.2198	0.0204	0.0112	0.9724	0.7474	0.2249	0.0153	0.0123	0.5603	0.3721	0.0675	0.188	0.093	0.1297	0.0748	0.0557	0.0641
animals	jaculus_jaculus	266999	279269	9209	7344	17845	25180	10898	10898	2116	933	482	371	2835250225	2835250225	2816254213	2808023482	2801639695	2797202194	77654946	41.87	22080993	11016429	36	82	0.9335	0.8701	0.0634	0.0368	0.0297	0.9335	0.6145	0.319	0.0276	0.0389	0.9458	0.6339	0.3119	0.0164	0.0378	0.5065	0.3648	0.1287	0.1616	0.0827	0.1266	0.0644	0.0685	0.0667
animals	junco_hyemalis	275104	294399	16191	10875	14551	23225	4457	4457	226	83	63	52	958315288	958315288	950709786	949783840	949437590	949037577	152011357	42.04	71317294	20860279	5	11	0.8558	0.8497	0.0061	0.0358	0.1084	0.8538	0.6616	0.1922	0.0368	0.1094	0.8528	0.6575	0.1953	0.0389	0.1084	0.5606	0.4067	0.0327	0.1876	0.0585	0.1398	0.0685	0.0585	0.0909
animals	kryptolebias_marmoratus	324280	332188	23825	17033	21930	30170	3073	3073	3068	2242	1082	889	680366784	680366784	680343189	674255337	656208483	649221585	11911191	40.02	2229659	632946	80	224	0.9816	0.953	0.0286	0.0051	0.0133	0.9836	0.7434	0.2403	0.0102	0.0061	0.9816	0.7393	0.2423	0.0112	0.0072	0.5658	0.3776	0.0566	0.1984	0.0424	0.1232	0.068	0.0103	0.0786
animals	labrus_bergylta	371888	380285	21696	15407	27393	38755	13466	13466	12361	9011	2269	1281	805480521	805480521	801774812	775079561	671783375	639123166	9127245	40.89	794648	125904	252	833	0.9714	0.8763	0.0951	0.0092	0.0194	0.9775	0.6472	0.3303	0.0072	0.0153	0.9734	0.6411	0.3323	0.0092	0.0174	0.591	0.4088	0.0002	0.1912	0.0653	0.1331	0.0729	0.0457	0.0834
animals	larimichthys_crocea	912447	938089	49397	39671	22929	65738	9998	3278	994	502	187	137	657939657	653508286	648679361	645216134	640495999	638761519	52095323	41.34	27037660	21415293	9	16	0.9836	0.9458	0.0378	0.0061	0.0102	0.9898	0.4008	0.589	0.0051	0.0051	0.9877	0.3967	0.591	0.0102	0.002	0.5847	0.412	0.0033	0.1838	0.0917	0.1309	0.0674	0.0566	0.0324
animals	lates_calcarifer	761857	787631	44499	33044	25109	58165	3807	3807	3783	3496	1934	821	668464831	668464831	668363293	666115334	638713621	602176511	18910200	40.75	1191366	509713	119	327	0.9898	0.911	0.0787	0.0031	0.0072	0.9826	0.4622	0.5204	0.0051	0.0123	0.9816	0.4673	0.5143	0.0072	0.0112	0.5925	0.4075	0	0.1865	0.0877	0.135	0.0749	0.0954	0.0832
animals	latimeria_chalumnae	237172	244472	12681	9313	19569	23601	22819	22819	11988	8022	5753	5251	2860591921	2860591921	2837133587	2808982683	2777146013	2756109276	10736886	41.15	924513	442771	830	1934	0.9172	0.9018	0.0153	0.0419	0.0409	0.9509	0.7515	0.1994	0.0266	0.0225	0.9489	0.7526	0.1963	0.0266	0.0245	0.4492	0.3141	0.2367	0.1549	0.0695	0.1015	0.0551	0.0825	0.0315
animals	lepidothrix_coronata	290874	298561	12395	8604	15320	23570	4612	4496	1338	851	542	461	1079577334	1079466059	1072331944	1068867358	1064157692	1061306916	19285141	41.74	4972619	2375466	70	150	0.8957	0.8906	0.0051	0.0266	0.0777	0.8967	0.7393	0.1575	0.0378	0.0654	0.8916	0.7372	0.1544	0.0378	0.0706	0.5705	0.4087	0.0207	0.1899	0.0391	0.141	0.0691	0.1035	0.0839
animals	lepisosteus_oculatus	257924	275352	17739	12322	18341	22483	1926	1926	781	564	332	222	945878036	945878036	943441545	941831459	938266841	934119894	73198282	39.59	50348508	21174446	8	15	0.9284	0.9192	0.0092	0.0307	0.0409	0.9479	0.7832	0.1646	0.0256	0.0266	0.9458	0.7812	0.1646	0.0245	0.0297	0.5553	0.3639	0.0808	0.1856	0.0126	0.1201	0.0728	0.0927	0.0779
animals	lonchura_striata_domestica	320283	336467	21087	12205	15917	26162	3014	2985	1532	1255	997	866	1060169706	1060141772	1057393764	1055406539	1051374374	1046643044	15662897	41.59	2953339	1393263	103	236	0.9305	0.9223	0.0082	0.0286	0.0409	0.9305	0.6953	0.2352	0.0337	0.0358	0.9243	0.6892	0.2352	0.0337	0.0419	0.567	0.4036	0.0294	0.1915	0.0549	0.1385	0.07	0.1483	0.0162
animals	loxodonta_africana	264015	268137	0	0	20033	25635	2353	2353	2323	1189	740	578	3196760833	3196760833	3196647230	3188811729	3182176914	3176206625	129759341	40.76	46401353	18249980	21	48	0.9407	0.9192	0.0215	0.0194	0.0399	0.9775	0.7781	0.1994	0.0082	0.0143	0.9775	0.7812	0.1963	0.0082	0.0143	0.5779	0.3976	0.0245	0.1919	0.0578	0.1364	0.0735	0.0302	0.0879
animals	macaca_fascicularis	481830	504443	29029	20047	21584	45968	7601	5729	2943	1512	594	291	2946843737	2945592468	2937885187	2927920584	2913959586	2903561580	227556264	40.9	152835861	112612857	8	14	0.9315	0.8763	0.0552	0.0256	0.0429	0.9898	0.4959	0.4939	0.0051	0.0051	0.9918	0.4969	0.4949	0.0041	0.0041	0.5623	0.3892	0.0485	0.1866	0.0904	0.1336	0.0728	0.0769	0.0739
animals	macaca_mulatta	548943	605464	51905	32625	21748	48587	2938	2923	2723	2403	1558	675	2971314966	2971305145	2970668320	2968270044	2953865107	2922570137	223616942	41	145679320	113283604	9	14	0.9325	0.8691	0.0634	0.0286	0.0389	0.9928	0.3824	0.6104	0.0031	0.0041	0.9928	0.3671	0.6258	0.0031	0.0041	0.5832	0.4052	0.0116	0.1935	0.0034	0.1394	0.0753	0.0825	0.0782
animals	macaca_nemestrina	483558	506920	30942	20471	21060	46050	9733	9556	4376	2210	645	460	2948703511	2948540851	2937846692	2922128010	2899366203	2893488025	63123227	40.98	15219753	8774521	62	124	0.9417	0.8865	0.0552	0.0194	0.0389	0.9939	0.4959	0.498	0.0031	0.0031	0.9939	0.4877	0.5061	0.0031	0.0031	0.5681	0.3945	0.0374	0.1885	0.0979	0.1346	0.0736	0.0613	0.0869
animals	manacus_vitellinus	326818	343022	17682	11459	15928	26964	15315	15264	7171	4015	904	239	1213150360	1213112881	1193079719	1170316677	1121973553	1100880576	64048455	42.05	16643792	6547261	19	48	0.8395	0.819	0.0204	0.0399	0.1207	0.8282	0.5849	0.2434	0.0532	0.1186	0.8344	0.593	0.2413	0.046	0.1196	0.5579	0.4048	0.0372	0.1851	0.0696	0.139	0.0671	0.0729	0.0948
animals	mandrillus_leucophaeus	416934	433198	21904	16415	20841	40722	12822	12576	4368	2712	2227	2007	3062009387	3061782239	3045607436	3034500844	3027347388	3019788025	17385548	40.73	3186748	1611892	285	627	0.9213	0.864	0.0573	0.0327	0.046	0.9703	0.5399	0.4305	0.0184	0.0112	0.9693	0.5348	0.4346	0.0184	0.0123	0.5268	0.362	0.1112	0.1748	0.0433	0.1247	0.0683	0.0136	0.0781
animals	marmota_marmota_marmota	272854	282818	7092	5583	20389	27576	14543	14543	2218	1000	664	502	2510587379	2510587379	2475059160	2467241739	2462151602	2456278216	90267253	39.8	31340621	13231369	25	56	0.9264	0.8855	0.0409	0.0174	0.0562	0.956	0.7536	0.2025	0.0307	0.0133	0.9581	0.7546	0.2035	0.0276	0.0143	0.5783	0.3823	0.0394	0.1879	0.0824	0.1331	0.0774	0.0827	0.065
animals	mastacembelus_armatus	379011	387996	25051	17959	23333	36109	125	124	122	119	105	76	593065986	593065062	593058062	593033970	592787942	591694635	47174216	40.66	24807201	20846246	11	17	0.9816	0.9387	0.0429	0.001	0.0174	0.9836	0.6104	0.3732	0.0061	0.0102	0.9847	0.6104	0.3742	0.0051	0.0102	0.5794	0.3969	0.0237	0.1836	0.0794	0.1306	0.0738	0.0828	0.0828
animals	maylandia_zebra	375491	384819	25132	17712	27187	38215	1690	1690	1690	1689	1575	1026	957485262	957485262	957485262	957477617	954935585	935083866	64916660	41.16	32660920	23971387	13	21	0.9816	0.909	0.0726	0.002	0.0164	0.9908	0.6953	0.2955	0.0041	0.0051	0.9918	0.6963	0.2955	0.002	0.0061	0.5883	0.4116	0.0001	0.1914	0.0711	0.1318	0.0734	0.064	0.0863
animals	meleagris_gallopavo	180289	184293	5165	5968	14123	16494	5891	5866	751	360	179	70	1061817103	1061806827	1052799073	1050122443	1047145141	1043499666	204065131	40.52	74864452	31125776	5	10	0.8436	0.8415	0.002	0.0358	0.1207	0.8323	0.7434	0.089	0.0491	0.1186	0.8313	0.7444	0.0869	0.045	0.1237	0.5243	0.3571	0.1186	0.1739	0.0072	0.1279	0.0656	0.1354	0.068
animals	melopsittacus_undulatus	274678	288945	14542	9763	14568	22572	25212	25156	1404	1139	778	499	1117373619	1117331989	1085535827	1083527991	1076571474	1067261088	39887635	41.25	10614383	3647686	28	74	0.8487	0.8446	0.0041	0.0409	0.1104	0.8487	0.6534	0.1953	0.0419	0.1094	0.8466	0.6534	0.1933	0.0399	0.1135	0.5714	0.4011	0.0275	0.1858	0.0925	0.1423	0.0706	0.0708	0.0634
animals	meriones_unguiculatus	316840	332019	19170	13615	21140	31039	68793	68793	22462	16113	11646	8173	2523124066	2523124066	2426492808	2381407285	2312006261	2188001444	6569629	42.09	374687	123971	1538	4481	0.9417	0.9008	0.0409	0.0164	0.0419	0.9673	0.683	0.2843	0.0153	0.0174	0.9683	0.6912	0.2771	0.0143	0.0174	0.5514	0.4008	0.0478	0.1292	0.0397	0.1404	0.0678	0.1414	0.1012
animals	mesocricetus_auratus	263617	277881	16888	13777	18257	25910	21484	21484	7074	3116	976	572	2504925039	2504925039	2468373544	2440716081	2409763994	2394532441	79790405	42.01	12753307	7134131	57	121	0.9008	0.8681	0.0327	0.0378	0.0613	0.9121	0.6708	0.2413	0.0429	0.045	0.9131	0.6687	0.2444	0.0429	0.044	0.4806	0.3482	0.1712	0.1494	0.0284	0.1208	0.0603	0.0969	0.0701
animals	microcebus_murinus	413874	436262	27813	18172	18895	37999	7678	7659	2244	409	62	55	2487409138	2487394191	2473396343	2461023957	2456561522	2456341216	159902609	40.98	108171978	73916538	10	17	0.9499	0.8916	0.0583	0.0204	0.0297	0.9796	0.5552	0.4243	0.0051	0.0153	0.9796	0.5389	0.4407	0.0051	0.0153	0.5662	0.3932	0.0406	0.1876	0.0668	0.1333	0.0748	0.0636	0.0937
animals	microtus_ochrogaster	291492	305038	18851	15166	19130	27611	6336	6336	1621	791	422	344	2287357235	2287357235	2277346265	2271631733	2266314508	2263353725	126672627	42.25	61813736	25865132	14	28	0.9581	0.8947	0.0634	0.0092	0.0327	0.9816	0.7035	0.2781	0.0133	0.0051	0.9888	0.7096	0.2791	0.0061	0.0051	0.5313	0.3887	0.08	0.1667	0.023	0.1351	0.0656	0.0112	0.064
animals	mola_mola	269689	270282	0	0	21404	29008	5552	1147	215	178	152	135	639451992	637572372	635925623	635667638	635289346	634647784	32686547	41.12	8766736	5544135	19	42	0.9734	0.9346	0.0389	0.0123	0.0143	0.9775	0.818	0.1595	0.0153	0.0072	0.9755	0.819	0.1564	0.0153	0.0092	0.5766	0.4027	0.0208	0.1885	0.0847	0.1258	0.0728	0.0353	0.0266
animals	monodelphis_domestica	396380	471187	30447	20527	21384	36553	5138	5022	4136	1593	447	262	3600504728	3600406829	3597162994	3579621783	3562736525	3556306933	748055161	37.82	527952102	304825324	3	6	0.8108	0.773	0.0378	0.0184	0.1708	0.9632	0.6186	0.3446	0.0143	0.0225	0.9622	0.6145	0.3476	0.0143	0.0235	0.6047	0.3678	0.0275	0.2061	0.048	0.1373	0.0846	0.0354	0.081
animals	monopterus_albus	335557	341965	17507	12960	22145	32978	20622	3896	1149	919	754	647	684144148	677185075	671460279	669960977	667334066	663560692	11676166	40.89	2109581	983022	86	207	0.9755	0.9468	0.0286	0.0112	0.0133	0.9806	0.684	0.2965	0.0112	0.0082	0.9796	0.683	0.2965	0.0133	0.0072	0.5437	0.3762	0.0801	0.1707	0.0463	0.1236	0.0688	0.0194	0.0788
animals	mus_caroli	443301	660143	71604	68030	21817	48738	3162	3162	2347	1571	650	200	2553112587	2553112587	2550370410	2544779766	2529710518	2513752488	185492789	41.7	122627250	113551381	9	14	0.9519	0.8947	0.0573	0.0184	0.0297	0.9785	0.6339	0.3446	0.0112	0.0102	0.9816	0.6033	0.3783	0.0102	0.0082	0.519	0.3712	0.1098	0.1617	0.0653	0.1311	0.0656	0.1178	0.0327
animals	mus_musculus	528261	841916	95275	87019	25746	66601	66	66	65	65	55	43	2730871774	2730871774	2730869798	2730869798	2730653669	2730237867	195471971	41.67	130694993	120421639	9	14	0.9499	0.8783	0.0716	0.0194	0.0307	0.999	0.5573	0.4417	0	0.001	0.999	0.5082	0.4908	0	0.001	0.5666	0.4048	0.0286	0.1773	0.0756	0.1426	0.0717	0.1303	0.0454
animals	mus_pahari	440966	659777	71197	68673	21488	48213	2581	2581	1931	1332	649	228	2475012951	2475012951	2472809636	2468462946	2457514361	2442662359	172151128	41.89	111406228	88915856	9	15	0.9519	0.8926	0.0593	0.0174	0.0307	0.9683	0.6288	0.3395	0.0164	0.0153	0.9744	0.5951	0.3793	0.0112	0.0143	0.5259	0.3791	0.095	0.1635	0.0814	0.133	0.0661	0.0777	0.06
animals	mus_spicilegus	379367	409702	24239	16749	22924	36985	37536	37536	9861	4286	2879	2425	2496083520	2496083520	2433784770	2395847327	2375720010	2359017609	12187264	41.7	2198966	986446	335	750	0.9509	0.8906	0.0603	0.0174	0.0317	0.9857	0.6503	0.3354	0.0092	0.0051	0.9857	0.6472	0.3384	0.0061	0.0082	0.5583	0.3993	0.0424	0.1742	0.0399	0.1408	0.0705	0.1288	0.0691
animals	mus_spretus	461306	681181	73982	70675	22277	49220	5403	5403	1480	476	154	68	2625571169	2625571169	2613745025	2607090759	2602325937	2599431347	198846266	41.65	131945496	117181667	9	14	0.9427	0.8885	0.0542	0.0215	0.0358	0.9857	0.6309	0.3548	0.0102	0.0041	0.9857	0.6022	0.3834	0.0102	0.0041	0.5196	0.3709	0.1095	0.1622	0.0812	0.1309	0.0652	0.0759	0.0629
animals	mustela_putorius_furo	191046	223481	15508	10321	19910	20062	7741	7741	1532	1071	764	689	2410758013	2410758013	2400260332	2396980727	2392402035	2389624558	52375790	41.47	9335154	5404178	70	155	0.9438	0.9121	0.0317	0.0204	0.0358	0.956	0.9162	0.0399	0.0123	0.0317	0.956	0.9151	0.0409	0.0143	0.0297	0.553	0.3919	0.0551	0.1831	0.0784	0.1344	0.071	0.0953	0.044
animals	myotis_lucifugus	194679	204814	1682	1706	19728	20719	11654	11654	11568	5411	2412	1667	2034575300	2034575300	2034241348	1990481844	1945966733	1919668415	64990205	42.5	4293315	1362160	106	308	0.9151	0.8272	0.0879	0.0235	0.0613	0.9571	0.8405	0.1166	0.0102	0.0327	0.956	0.8384	0.1176	0.0102	0.0337	0.5557	0.4108	0.0335	0.1781	0.078	0.1345	0.0728	0.0974	0.0411
animals	nannospalax_galili	282550	298499	17719	14741	18647	26872	154975	21388	5098	3448	2389	1894	3061408210	3009562480	2981956935	2970732530	2954036260	2936474266	15899586	41.25	3682821	1727347	234	530	0.9018	0.8671	0.0348	0.0297	0.0685	0.9632	0.6994	0.2638	0.0245	0.0123	0.9724	0.6984	0.274	0.0174	0.0102	0.559	0.3927	0.0483	0.1773	0.0773	0.1373	0.0717	0.0403	0.0495
animals	neolamprologus_brichardi	277854	281062	8413	6435	23596	32118	9099	9096	1926	1234	775	555	847910432	847907576	833807492	828926763	822131185	813043014	23840500	40.44	4430025	1741065	50	124	0.9479	0.9182	0.0297	0.0215	0.0307	0.9325	0.7076	0.2249	0.045	0.0225	0.9305	0.7004	0.2301	0.046	0.0235	0.4818	0.3272	0.191	0.1598	0.0828	0.1068	0.0181	0.1262	0.047
animals	neovison_vison	341047	353239	12724	8783	19619	31868	7176	6994	2572	2228	1650	1252	2447205843	2447029677	2440078240	2437708129	2428400019	2413565293	40310764	41.6	6814223	3130955	103	238	0.9407	0.911	0.0297	0.0164	0.0429	0.9714	0.6421	0.3292	0.0143	0.0143	0.9693	0.6309	0.3384	0.0164	0.0143	0.5427	0.3866	0.0707	0.1795	0.0783	0.1322	0.0695	0.0653	0.0712
animals	nomascus_leucogenys	407352	423130	19976	14596	20794	40381	17484	17484	8048	2483	787	399	2962060179	2962060179	2926554712	2889245863	2864831314	2851184345	163208435	40.76	117381234	100215132	11	18	0.9172	0.8528	0.0644	0.0348	0.0481	0.9622	0.5429	0.4192	0.0235	0.0143	0.9642	0.5429	0.4213	0.0235	0.0123	0.5513	0.3793	0.0694	0.1837	0.0458	0.1306	0.0715	0.0141	0.083
animals	notamacropus_eugenii	209495	218908	0	0	15290	15342	582687	383242	127790	77594	24369	6695	2955773937	2788793306	2374172224	2015445487	1176866249	579108252	542876	38.81	18693	6977	38275	101572	0.7393	0.7096	0.0297	0.092	0.1687	0.7802	0.7607	0.0194	0.0941	0.1258	0.773	0.7546	0.0184	0.0941	0.1329	0.5261	0.3338	0.1401	0.1751	0.0843	0.1237	0.0714	0.0544	0.0562
animals	notechis_scutatus	289358	295081	6426	5053	18969	29092	52414	52414	13194	4557	1528	972	1665525958	1665525958	1570598325	1510927345	1467306147	1448480558	50921790	39.72	5997050	1151438	66	212	0.9223	0.8957	0.0266	0.0389	0.0389	0.9346	0.7464	0.1881	0.0399	0.0256	0.9294	0.7434	0.1861	0.045	0.0256	0.5736	0.378	0.0484	0.1975	0.0937	0.1269	0.0778	0.0647	0.0023
animals	nothoprocta_perdicaria	209062	210843	0	0	15704	21931	2217	2217	1218	957	692	615	965904370	965904370	963985507	962104075	957977183	955262775	19738582	42.03	3369196	1579076	80	184	0.8978	0.8916	0.0061	0.0327	0.0695	0.8405	0.7147	0.1258	0.0777	0.0818	0.8252	0.7014	0.1237	0.089	0.0859	0.5716	0.4144	0.0127	0.1908	0.0777	0.1423	0.0702	0.1043	0.0194
animals	numida_meleagris	367315	408511	13425	9215	15661	27847	2466	2399	988	632	311	157	1043264150	1043199897	1040709159	1038216720	1032934063	1027659161	194437802	41.73	97484820	30184877	4	8	0.9121	0.9059	0.0061	0.0143	0.0736	0.909	0.682	0.227	0.0256	0.0654	0.9029	0.6748	0.228	0.0297	0.0675	0.5715	0.4093	0.0193	0.1855	0.0594	0.1421	0.0701	0.0694	0.0901
animals	ochotona_princeps	213193	228054	0	0	16006	16006	193096	168463	96583	51880	32324	21373	4781903803	4760378456	4601539075	4303489133	4017938631	3556074564	2600102	44.56	146706	49094	7287	21986	0.6329	0.2188	0.4141	0.0859	0.2812	0.8252	0.8139	0.0112	0.0838	0.091	0.8221	0.8129	0.0092	0.0849	0.093	0.3202	0.2573	0.4225	0.0992	0.0429	0.084	0.0388	0.0859	0.0319
animals	octodon_degus	266514	278317	9083	7287	19982	27047	7134	7134	2463	1294	782	681	2995872505	2995872505	2983985650	2975939473	2968486417	2964686362	41204401	41.38	12091372	6737359	77	156	0.9335	0.7955	0.138	0.0368	0.0297	0.955	0.6196	0.3354	0.0256	0.0194	0.9601	0.6207	0.3395	0.0194	0.0204	0.4943	0.349	0.1568	0.1619	0.08	0.1215	0.0623	0.0644	0.0628
animals	oreochromis_niloticus	308661	333028	16700	10924	21437	26763	5724	5724	1734	1229	961	852	927383394	927383394	919661805	916127696	911955278	907978862	13623339	40.42	2802423	1224936	91	209	0.9796	0.9387	0.0409	0.0041	0.0164	0.9652	0.7955	0.1697	0.0041	0.0307	0.9622	0.7945	0.1677	0.0051	0.0327	0.5241	0.3555	0.1204	0.1732	0.0551	0.1161	0.0656	0.0412	0.073
animals	ornithorhynchus_anatinus	184264	201967	15022	12820	21698	23584	291092	139698	38081	23605	5575	1434	2073148626	1968347962	1785886358	1682042657	1399112620	1263585997	59581953	45.46	844463	16115	218	13023	0.7321	0.7219	0.0102	0.1524	0.1155	0.7812	0.7025	0.0787	0.1237	0.0951	0.773	0.6963	0.0767	0.1278	0.0992	0.5041	0.4209	0.075	0.148	0.0763	0.1357	0.0609	0.0979	0.0437
animals	oryctolagus_cuniculus	447514	483456	28277	23017	20612	41042	3242	3242	3218	2063	1254	901	2737490501	2737490501	2737394989	2729298028	2716507470	2703947828	194850757	43.75	111795807	57279966	9	17	0.8875	0.818	0.0695	0.0286	0.0838	0.9151	0.4847	0.4305	0.0256	0.0593	0.9131	0.4775	0.4356	0.0266	0.0603	0.5351	0.4162	0.0488	0.1694	0.0653	0.1382	0.0665	0.0847	0.098
animals	oryzias_latipes	395536	404636	26399	19031	23622	37446	25	25	25	25	24	24	734057086	734057086	734057086	734057086	734040372	734040372	38248663	40.84	31218526	28976614	11	17	0.9744	0.9427	0.0317	0.0061	0.0194	0.9796	0.6544	0.3252	0.0051	0.0153	0.9836	0.6564	0.3272	0.0031	0.0133	0.5912	0.4082	0.0007	0.2078	0.0132	0.1263	0.0725	0.0889	0.0684
animals	oryzias_melastigma	370872	380731	28255	20873	23543	36312	8602	8602	2018	1476	487	261	779452910	779452910	767793509	764042512	749283329	741702680	37948421	39.04	23737187	15931566	14	24	0.9836	0.9448	0.0389	0.0061	0.0102	0.9847	0.6605	0.3241	0.0102	0.0051	0.9836	0.6575	0.3262	0.0102	0.0061	0.5773	0.3698	0.0529	0.2094	0.1038	0.1189	0.0726	0.0616	0.0666
animals	otolemur_garnettii	193336	206385	5326	4535	19506	19986	7652	7652	1382	802	537	481	2519404493	2519404493	2508348479	2504362462	2500411422	2498393428	73491278	41.11	13852661	7080826	47	112	0.9315	0.8661	0.0654	0.0286	0.0399	0.9734	0.8967	0.0767	0.0102	0.0164	0.9724	0.8947	0.0777	0.0112	0.0164	0.5514	0.385	0.0636	0.1821	0.0814	0.1338	0.0699	0.0996	0.042
animals	ovis_aries	226224	239130	8979	5195	20921	22823	5698	5698	1904	743	177	64	2619054388	2619054388	2610123144	2602320304	2593880091	2590083120	275612895	41.83	100079507	71719816	8	16	0.9417	0.8937	0.0481	0.0266	0.0317	0.9683	0.8548	0.1135	0.0204	0.0112	0.9693	0.8528	0.1166	0.0194	0.0112	0.5629	0.4048	0.0323	0.1787	0.04	0.1388	0.0723	0.0141	0.0876
animals	pan_paniscus	441554	467830	24518	17409	21210	43063	10274	10074	768	562	279	159	3286643896	3286524292	3272811952	3271425736	3266888619	3262556078	247869975	40.74	144709823	114371477	9	15	0.9202	0.8742	0.046	0.0286	0.0511	0.9714	0.5256	0.4458	0.0153	0.0133	0.9724	0.5204	0.4519	0.0133	0.0143	0.4915	0.3379	0.1706	0.1434	0.0415	0.116	0.0647	0.1205	0.0652
animals	pan_troglodytes	509423	541461	32287	22943	23534	49717	44449	44437	6337	3086	1028	616	3231170666	3231158757	3164768919	3141974501	3111504067	3097759375	228573443	40.79	135926727	83230942	10	17	0.9325	0.8466	0.0859	0.0256	0.0419	0.9918	0.4928	0.499	0.0041	0.0041	0.9928	0.4857	0.5072	0.0031	0.0041	0.574	0.3955	0.0305	0.1784	0.046	0.1341	0.0766	0.0579	0.0795
animals	panthera_pardus	296824	316252	16818	11745	19688	29780	50377	6110	867	606	469	414	2578019207	2563806660	2553736129	2551994488	2549905394	2547937122	84051066	41.69	22404193	10969206	38	79	0.9509	0.9202	0.0307	0.0112	0.0378	0.9928	0.7658	0.227	0.002	0.0051	0.9928	0.7485	0.2444	0.002	0.0051	0.5605	0.401	0.0385	0.1855	0.0898	0.1354	0.0712	0.0678	0.0749
animals	panthera_tigris_altaica	273732	290309	13188	9387	17544	26848	1478	984	776	734	655	611	2391065193	2390787394	2390375310	2390074726	2388823579	2387232157	41607841	41.39	8860407	4772388	87	176	0.9192	0.9039	0.0153	0.0358	0.045	0.9335	0.68	0.2536	0.0368	0.0297	0.9397	0.6789	0.2607	0.0307	0.0297	0.5718	0.4039	0.0244	0.1865	0.0353	0.1375	0.0729	0.1093	0.0865
animals	papio_anubis	470696	484876	9457	4864	21647	44998	63234	62759	6934	2904	937	456	2959356508	2959027002	2868374736	2840254323	2811263788	2794802313	217458864	40.99	140346614	104990034	9	15	0.9417	0.8773	0.0644	0.0235	0.0348	0.9908	0.501	0.4898	0.0041	0.0051	0.9888	0.498	0.4908	0.0072	0.0041	0.5857	0.4068	0.0076	0.1495	0.0544	0.14	0.0755	0.143	0.0117
animals	parambassis_ranga	707369	740608	39896	32507	23965	57261	156	156	154	152	142	112	551012959	551012959	551009264	550994493	550802049	549647456	46703924	42.38	22993012	19831688	10	17	0.9888	0.9468	0.0419	0.002	0.0092	0.9867	0.5184	0.4683	0.001	0.0123	0.9877	0.5245	0.4632	0.002	0.0102	0.5651	0.4157	0.0192	0.1716	0.0498	0.1335	0.0697	0.1275	0.0703
animals	paramormyrops_kingsleyae	438548	450429	30701	21484	24792	42067	4667	4635	2330	1841	1404	1080	799421083	799390134	792868138	789499362	782323908	770718217	7257134	43.92	1731158	781827	134	306	0.9775	0.8978	0.0798	0.0061	0.0164	0.9847	0.5225	0.4622	0.0133	0.002	0.9847	0.5143	0.4703	0.0133	0.002	0.5159	0.4041	0.0799	0.1577	0.078	0.1171	0.0669	0.058	0.0454
animals	parus_major	356023	386156	21684	13504	15003	27488	1675	1581	566	332	175	111	1020310768	1020220535	1018365760	1016731469	1014258558	1011976778	150265477	41.37	71365269	25106277	5	11	0.8896	0.8824	0.0072	0.0215	0.089	0.9059	0.6125	0.2935	0.0215	0.0726	0.8988	0.6084	0.2904	0.0225	0.0787	0.576	0.4064	0.0176	0.1937	0.0607	0.1414	0.0518	0.1508	0.0251
animals	pelodiscus_sinensis	197970	204054	14386	11167	18189	20669	19904	5967	3743	3217	2409	1895	2202483752	2196748933	2192497590	2188795227	2175686540	2157065276	16024077	44.4	3357902	1358216	188	443	0.8967	0.8906	0.0061	0.0256	0.0777	0.8885	0.7658	0.1227	0.047	0.0644	0.8783	0.7536	0.1247	0.0562	0.0654	0.5317	0.4248	0.0435	0.1649	0.0637	0.138	0.0649	0.0738	0.0979
animals	periophthalmus_magnuspinnatus	246972	249026	0	0	22256	30067	26060	10606	6698	5533	3900	2692	701696780	695639793	686680349	678267241	651576729	607948231	3397572	39.84	298557	107224	571	1547	0.9734	0.9407	0.0327	0.0092	0.0174	0.9438	0.8078	0.136	0.0378	0.0184	0.9417	0.8088	0.1329	0.0378	0.0204	0.5899	0.3907	0.0194	0.194	0.0865	0.1259	0.0757	0.0834	0.0816
animals	peromyscus_maniculatus_bairdii	272907	279110	13	12	21687	28128	8523	8523	2766	1380	488	276	2512423440	2512423440	2500040213	2490175942	2476738829	2469157885	193310054	42.28	115033041	78974444	9	16	0.9499	0.8988	0.0511	0.0194	0.0307	0.9826	0.8231	0.1595	0.0133	0.0041	0.9826	0.8252	0.1575	0.0133	0.0041	0.5486	0.4019	0.0496	0.1706	0.0713	0.139	0.0683	0.0297	0.033
animals	petromyzon_marinus	101976	105480	1738	1478	10415	11442	25006	23566	18086	11070	5665	3155	885550958	884731227	864639911	815910943	730410053	642845143	4695893	45.85	184619	42403	1148	3616	0.5716	0.5685	0.0031	0.1155	0.3129	0.6012	0.5573	0.044	0.0869	0.3119	0.5971	0.5583	0.0389	0.0818	0.3211	0.3958	0.3352	0.269	0.1189	0.0666	0.0826	0.0516	0.033	0.0305
animals	phascolarctos_cinereus	450360	479133	26668	16390	19833	37920	1907	1902	1804	1678	1217	662	3192581492	3192577828	3192262705	3191320065	3182955532	3164288335	40558015	39.05	11587828	6857650	85	173	0.9243	0.8834	0.0409	0.0143	0.0613	0.9775	0.6074	0.3701	0.0112	0.0112	0.9806	0.6063	0.3742	0.0092	0.0102	0.6095	0.3905	0	0.2029	0.0738	0.1442	0.0823	0.0783	0.0975
animals	piliocolobus_tephrosceles	389828	422074	18364	11485	24588	41100	47449	47446	12450	5358	1618	862	3038007327	3038004958	2960595454	2910962600	2855925002	2829757566	96105737	40.6	13534873	4942258	60	146	0.8814	0.7975	0.0838	0.0399	0.0787	0.9785	0.5808	0.3978	0.0133	0.0082	0.9796	0.5818	0.3978	0.0112	0.0092	0.5767	0.3942	0.0291	0.1926	0.0985	0.1351	0.0753	0.0769	0.0737
animals	poecilia_formosa	334164	344795	27248	21291	23615	30898	3985	3854	2135	1662	1196	1007	748923461	748839741	744992806	741618984	734128240	727467041	7371162	39.16	1574226	660346	130	314	0.9806	0.9049	0.0757	0.0051	0.0143	0.9908	0.772	0.2188	0.0061	0.0031	0.9898	0.772	0.2178	0.0072	0.0031	0.5802	0.3735	0.0464	0.2071	0.1052	0.1211	0.0729	0.0644	0.0647
animals	poecilia_latipinna	302603	308590	17106	12451	23640	31751	17988	9210	6619	5616	4458	3467	815144743	810957386	806068765	798274159	778964604	743113225	1881953	39.18	279965	135961	879	1918	0.9734	0.91	0.0634	0.0102	0.0164	0.9816	0.7219	0.2597	0.0092	0.0092	0.9796	0.7188	0.2607	0.0102	0.0102	0.5072	0.3267	0.1661	0.181	0.0652	0.1058	0.0638	0.0689	0.0666
animals	poecilia_mexicana	345083	353979	26104	18400	24074	34933	18105	9312	6686	5589	4465	3421	801711499	797494108	792563903	783969221	765305540	727424360	1563227	39.23	275590	130749	874	1917	0.9775	0.9202	0.0573	0.0082	0.0143	0.9867	0.6605	0.3262	0.0061	0.0072	0.9877	0.6575	0.3303	0.0051	0.0072	0.5153	0.3327	0.152	0.1834	0.0936	0.1078	0.0649	0.0537	0.0572
animals	poecilia_reticulata	360300	363572	10196	7615	22871	34333	2768	2745	853	484	150	113	731622281	731599951	727760997	725214837	720779806	719515382	46286544	39.33	31413364	27946405	11	17	0.9734	0.9438	0.0297	0.0082	0.0184	0.9673	0.6851	0.2822	0.0225	0.0102	0.9663	0.6851	0.2812	0.0245	0.0092	0.5508	0.357	0.0916	0.1956	0.0707	0.1148	0.0693	0.0737	0.0729
animals	pogona_vitticeps	423665	448806	21590	15670	19580	35191	545310	13754	2555	2148	1772	1510	1816116151	1716684378	1699095555	1696266428	1690311660	1680448505	14681335	41.82	2462225	1087572	202	467	0.954	0.9407	0.0133	0.0133	0.0327	0.9611	0.6462	0.3149	0.0276	0.0112	0.9611	0.6503	0.3108	0.0276	0.0112	0.5593	0.4029	0.0378	0.1838	0.0575	0.1332	0.0713	0.0488	0.0907
animals	pongo_abelii	207893	223227	14734	12361	20424	21414	55	55	55	55	54	54	3446771396	3446771396	3446771396	3446771396	3446754897	3446754897	229942017	40.7	135191526	94050890	10	18	0.9305	0.8763	0.0542	0.0297	0.0399	0.9581	0.8466	0.1115	0.0194	0.0225	0.9591	0.8436	0.1155	0.0215	0.0194	0.5322	0.3653	0.1025	0.1769	0.0694	0.1247	0.0701	0.0792	0.0091
animals	procavia_capensis	213373	221835	0	0	16057	16114	277110	277087	125009	70205	25666	10192	2993339806	2993321721	2706940315	2311652988	1617887915	1083877579	1304676	41.07	29126	11170	21163	63908	0.7965	0.7863	0.0102	0.0736	0.1299	0.8231	0.8108	0.0123	0.1002	0.0767	0.82	0.8098	0.0102	0.0982	0.0818	0.474	0.3304	0.1956	0.1524	0.0589	0.116	0.0583	0.1211	0.0182
animals	prolemur_simus	393577	400695	0	0	20354	37979	128596	39268	5489	3643	2402	1892	2411593676	2363081388	2305073522	2291551665	2272342900	2254247189	17974040	40.81	2754258	1162967	248	579	0.9499	0.908	0.0419	0.0204	0.0297	0.9796	0.5521	0.4274	0.0061	0.0143	0.9775	0.546	0.4315	0.0061	0.0164	0.548	0.3781	0.0739	0.1812	0.0936	0.1293	0.0719	0.0837	0.0341
animals	propithecus_coquereli	337943	348818	14137	11113	17925	32161	22539	22106	13065	8809	2345	1142	2798152141	2797781995	2775472091	2744449447	2645108553	2605809127	29265399	41.25	5604909	2336393	149	339	0.9141	0.8701	0.044	0.0276	0.0583	0.9458	0.6176	0.3282	0.0286	0.0256	0.9427	0.6145	0.3282	0.0307	0.0266	0.4375	0.3072	0.2553	0.1445	0.0622	0.104	0.0569	0.0743	0.0275
animals	pteropus_vampyrus	216284	227170	0	0	16990	17053	90637	78246	26405	18947	12816	8825	1999614463	1988398747	1893625608	1842150568	1743394164	1599891277	1915625	39.95	182955	68736	2725	7125	0.8763	0.8599	0.0164	0.045	0.0787	0.9376	0.9254	0.0123	0.0317	0.0307	0.9376	0.9264	0.0112	0.0297	0.0327	0.5524	0.3675	0.0801	0.1848	0.0923	0.1266	0.0743	0.0691	0.0134
animals	pundamilia_nyererei	303999	309203	14455	10297	23501	32125	7236	7234	2688	1577	1081	916	830133247	830131422	820641069	812734450	805717406	798714471	12616905	40.6	2525540	1018968	93	224	0.9765	0.9356	0.0409	0.0072	0.0164	0.9765	0.7065	0.2699	0.0133	0.0102	0.9775	0.7014	0.2761	0.0123	0.0102	0.5	0.3418	0.1583	0.1651	0.0706	0.1112	0.0624	0.0799	0.0694
animals	pygocentrus_nattereri	389475	401418	26819	18652	26734	37936	283518	16881	3962	3270	2448	1885	1285352492	1187312484	1166259483	1161407284	1148296663	1128019028	16950971	40.36	1632447	447622	176	528	0.9744	0.9172	0.0573	0.0072	0.0184	0.9939	0.6902	0.3037	0.0041	0.002	0.9928	0.683	0.3098	0.0051	0.002	0.5801	0.394	0.0259	0.1835	0.0954	0.1315	0.0747	0.1512	0.0504
animals	rattus_norvegicus	274018	311360	27812	22353	22281	29107	955	791	531	452	273	148	2870184193	2870076773	2869403071	2868871870	2865870027	2861511561	282763074	41.93	145729302	111246239	8	14	0.9438	0.8701	0.0736	0.0184	0.0378	0.9888	0.7413	0.2474	0.0031	0.0082	0.9908	0.7372	0.2536	0.0031	0.0061	0.5523	0.3988	0.0489	0.1721	0.0882	0.1384	0.0694	0.1166	0.0464
animals	rhinopithecus_bieti	442608	470342	25624	17694	20966	43588	105032	47180	8422	5232	3750	2965	2977074946	2944920362	2879189889	2854204683	2830445615	2802386615	14887386	40.94	2237168	999805	378	863	0.9284	0.864	0.0644	0.0297	0.0419	0.9693	0.4918	0.4775	0.0215	0.0092	0.9703	0.4857	0.4847	0.0194	0.0102	0.5558	0.3853	0.0588	0.1841	0.045	0.1321	0.0719	0.0213	0.0829
animals	rhinopithecus_roxellana	475454	495307	29405	21241	21289	45740	135512	22606	6903	5430	4452	3726	2899552139	2854659954	2826856030	2816731713	2800929771	2774579449	9848887	40.87	1570029	729059	525	1188	0.9417	0.8753	0.0665	0.0235	0.0348	0.9939	0.4468	0.547	0.002	0.0041	0.9939	0.4407	0.5532	0.0031	0.0031	0.5825	0.4025	0.015	0.1934	0.0471	0.1381	0.0754	0.0255	0.0867
animals	saimiri_boliviensis_boliviensis	439840	460260	26487	18671	19380	40605	2686	2686	560	414	334	305	2608588537	2608588537	2604790304	2603767842	2602511307	2601470944	72162052	40.77	18744880	9530769	39	86	0.9356	0.8701	0.0654	0.0307	0.0337	0.9683	0.5072	0.4611	0.0194	0.0123	0.9673	0.4949	0.4724	0.0215	0.0112	0.5625	0.3871	0.0504	0.1869	0.069	0.1334	0.0728	0.0695	0.0901
animals	salvator_merianae	362659	382238	24436	15691	19342	30889	5988	5959	1871	1338	816	594	2026218827	2026190991	2016355077	2012761606	2004433599	1996732307	99024201	42.1	28146161	13640638	22	47	0.9652	0.956	0.0092	0.0031	0.0317	0.9847	0.7638	0.2209	0.0112	0.0041	0.9826	0.7628	0.2198	0.0123	0.0051	0.5553	0.4037	0.041	0.1788	0.0885	0.1356	0.071	0.0602	0.0635
animals	sarcophilus_harrisii	222626	230158	12054	8554	18788	22404	35975	35966	12324	9402	7067	5093	3174709637	3174702404	3116849806	3097051337	3059210045	2987398544	5315331	36.04	1847106	659826	520	1197	0.7771	0.7577	0.0194	0.0348	0.1881	0.8916	0.7229	0.1687	0.0317	0.0767	0.8906	0.7219	0.1687	0.0317	0.0777	0.5906	0.3328	0.0766	0.2097	0.0602	0.1257	0.0854	0.0602	0.0786
animals	scleropages_formosus	403374	413821	27763	19377	23800	38053	4819	814	418	365	308	281	777359276	775793606	775061748	774682061	773780368	772845396	16110036	43.81	5965175	3144111	40	85	0.9826	0.8978	0.0849	0.0031	0.0143	0.9949	0.5982	0.3967	0.0041	0.001	0.9949	0.592	0.4029	0.0041	0.001	0.5346	0.4168	0.0487	0.168	0.0648	0.1226	0.0649	0.1228	0.0857
animals	scophthalmus_maximus	400956	411285	28281	19921	21000	35093	22	22	22	22	22	22	524979463	524979463	524979463	524979463	524979463	524979463	31901587	43.34	24811384	21452505	10	16	0.9724	0.9356	0.0368	0.0061	0.0215	0.9785	0.6186	0.3599	0.0072	0.0143	0.9785	0.6186	0.3599	0.0092	0.0123	0.5532	0.4232	0.0236	0.173	0.0937	0.123	0.0372	0.1531	0.0865
animals	serinus_canaria	295737	309492	16223	10299	15225	24281	304399	4728	1311	886	520	307	1152083301	1054035418	1047545340	1044589601	1038491053	1030988334	88717973	42.1	20420994	8291226	12	33	0.8763	0.8722	0.0041	0.0593	0.0644	0.864	0.68	0.184	0.0542	0.0818	0.8671	0.684	0.183	0.0481	0.0849	0.563	0.4154	0.0216	0.1864	0.0886	0.1425	0.0672	0.0785	0.0729
animals	seriola_dumerili	346668	355130	22632	16141	23278	33150	34656	1343	519	417	337	304	677686174	671573522	670135837	669405862	668110547	666985742	24919768	40.88	5812906	2284983	29	78	0.9898	0.9458	0.044	0	0.0102	0.9908	0.7025	0.2883	0.0061	0.0031	0.9888	0.7004	0.2883	0.0082	0.0031	0.5865	0.4053	0.0082	0.1855	0.0886	0.1306	0.0744	0.094	0.0826
animals	seriola_lalandi_dorsalis	328739	335502	19373	13218	24755	33551	99598	25700	2694	1447	970	763	732509836	690702420	653188868	643923951	636537660	629449548	8096577	40.76	1304204	493190	148	368	0.9826	0.9264	0.0562	0.0051	0.0123	0.9898	0.7403	0.2495	0.0082	0.002	0.9877	0.7362	0.2515	0.0092	0.0031	0.5795	0.3985	0.022	0.1831	0.0896	0.1285	0.0738	0.096	0.0806
animals	sorex_araneus	167208	180294	0	0	13187	13192	243136	214226	109986	47723	22594	13678	2944193050	2919247883	2712982759	2305542324	1936076921	1574746206	2349312	41.69	54431	12456	11707	38940	0.4703	0.4499	0.0204	0.135	0.3947	0.6677	0.6472	0.0204	0.1196	0.2127	0.6626	0.6411	0.0215	0.1186	0.2188	0.363	0.2596	0.3775	0.1179	0.0511	0.0853	0.0482	0.0594	0.0196
animals	spermophilus_dauricus	253605	262512	0	0	21061	27556	360804	60433	8175	5284	3703	3060	3106271744	2982574971	2902716087	2880550268	2855723752	2833035298	10899487	39.78	1812353	835533	475	1083	0.8241	0.7761	0.0481	0.0297	0.1462	0.9172	0.7219	0.1953	0.0348	0.0481	0.9131	0.7219	0.1912	0.0378	0.0491	0.5792	0.3824	0.0384	0.1948	0.0956	0.133	0.0779	0.0634	0.0851
animals	sphenodon_punctatus	239450	252872	11573	8195	17648	25240	16536	15772	4808	3796	3333	3003	4272214985	4271475819	4254854672	4248289904	4240606826	4228722399	29987930	47.32	3052611	1485454	370	868	0.8252	0.8129	0.0123	0.0429	0.1319	0.9182	0.7526	0.1656	0.046	0.0358	0.9213	0.7566	0.1646	0.0409	0.0378	0.4746	0.4264	0.0989	0.1393	0.0591	0.1249	0.0577	0.1375	0.0393
animals	stegastes_partitus	310325	315788	17239	12614	23089	31457	5818	5694	3288	3017	2806	2554	800491834	800371962	795994016	794064502	790597901	781186076	3345205	41.66	411659	242037	565	1197	0.9765	0.9141	0.0624	0.0061	0.0174	0.9765	0.7188	0.2577	0.0123	0.0112	0.9765	0.7106	0.2658	0.0112	0.0123	0.5464	0.3902	0.0634	0.1795	0.053	0.1231	0.0422	0.1474	0.0782
animals	sus_scrofa	550324	646006	82578	61701	21301	49834	613	613	613	613	511	305	2501912388	2501912388	2501912388	2501912388	2499791191	2492473476	274330532	41.87	138966237	121844099	8	12	0.8763	0.863	0.0133	0.0204	0.1033	0.9785	0.3875	0.591	0.0051	0.0164	0.9877	0.3742	0.6135	0.0041	0.0082	0.5743	0.4137	0.0119	0.1899	0.085	0.1371	0.0739	0.1075	0.0519
animals	taeniopygia_guttata	164199	167654	2429	4341	17488	18204	70	70	70	69	67	67	1233186341	1233186341	1233186341	1233176432	1233143163	1233143163	175225315	41.42	73657157	27993427	5	11	0.8507	0.819	0.0317	0.0337	0.1155	0.8569	0.8129	0.044	0.045	0.0982	0.8466	0.8027	0.044	0.0491	0.1043	0.5809	0.4107	0.0084	0.196	0.0923	0.1425	0.0713	0.0797	0.0712
animals	takifugu_rubripes	283383	289609	17508	12482	20545	28650	6835	6835	4280	1651	708	378	391484725	391484725	383397959	365223763	352144063	339489571	23260604	45.46	11516971	346671	14	46	0.9744	0.9387	0.0358	0.0112	0.0143	0.9714	0.6851	0.2863	0.0153	0.0133	0.9703	0.68	0.2904	0.0164	0.0133	0.4889	0.4076	0.1035	0.1473	0.0473	0.119	0.0582	0.1388	0.0706
animals	tetraodon_nigroviridis	267870	270623	4434	4161	19602	23118	27	27	27	27	26	26	358618246	358618246	358618246	358618246	358601784	358601784	107808587	46.39	13390619	10554956	5	13	0.9192	0.8855	0.0337	0.0348	0.046	0.911	0.7945	0.1166	0.044	0.045	0.911	0.7975	0.1135	0.0429	0.046	0.4519	0.3911	0.157	0.1413	0.0378	0.113	0.0498	0.1221	0.0678
animals	theropithecus_gelada	364947	379403	16328	11466	22515	36821	15307	15302	3329	738	243	77	2889614139	2889609317	2864087113	2845823646	2838194474	2832476377	222973213	40.96	130230028	107931652	9	15	0.8374	0.772	0.0654	0.0286	0.1339	0.9928	0.6166	0.3763	0.001	0.0061	0.9918	0.6135	0.3783	0.001	0.0072	0.5807	0.4029	0.0163	0.1928	0.0733	0.138	0.0751	0.0834	0.0016
animals	tupaia_belangeri	204638	221845	0	0	15471	15475	137754	117276	55630	35478	23822	15903	3670341392	3652776019	3487719579	3345414257	3176857700	2848260856	2509283	41.35	175437	56023	5085	14090	0.5256	0.4765	0.0491	0.1053	0.3691	0.7372	0.7168	0.0204	0.1135	0.1493	0.7301	0.7096	0.0204	0.1145	0.1554	0.3415	0.2408	0.4177	0.1122	0.0396	0.0819	0.0435	0.0363	0.0554
animals	tursiops_truncatus	211375	220892	0	0	16550	16611	111213	102827	28401	17954	13234	10054	2521923936	2514390655	2392049460	2320247104	2245382102	2130527041	2189162	41.35	245365	98390	2722	6713	0.8057	0.7628	0.0429	0.0368	0.1575	0.9376	0.9202	0.0174	0.0307	0.0317	0.9335	0.9192	0.0143	0.0317	0.0348	0.5345	0.3769	0.0886	0.1765	0.0405	0.1262	0.069	0.0914	0.0818
animals	urocitellus_parryii	323033	338404	19068	13338	19674	29989	15884	15221	4750	4352	2881	2012	2520505282	2519871566	2504102414	2501084750	2477140970	2446480894	24880809	39.95	3964291	1780045	175	414	0.8456	0.8211	0.0245	0.0235	0.1309	0.9765	0.6881	0.2883	0.0102	0.0133	0.9755	0.6881	0.2873	0.0102	0.0143	0.5369	0.3572	0.105	0.1802	0.074	0.1238	0.0717	0.0362	0.0914
animals	ursus_americanus	355313	365933	12020	8718	20568	33171	111495	84065	32702	26469	15869	11969	2588393916	2572102191	2477859985	2432285161	2283448590	2142007809	2352914	41.75	190236	82757	3797	8860	0.8834	0.8681	0.0153	0.0511	0.0654	0.907	0.6748	0.2321	0.0583	0.0348	0.9121	0.681	0.2311	0.0552	0.0327	0.5518	0.3955	0.0528	0.1819	0.0655	0.133	0.0709	0.0733	0.0894
animals	ursus_maritimus	415739	435225	15455	11224	18724	34027	23819	4129	1002	823	535	429	2301379344	2292587385	2287155614	2285968262	2281927740	2278120565	67462175	41.64	15940661	7483021	46	97	0.9243	0.909	0.0153	0.0286	0.047	0.9233	0.6258	0.2975	0.047	0.0297	0.9233	0.6258	0.2975	0.047	0.0297	0.5738	0.4095	0.0167	0.1896	0.091	0.1383	0.0736	0.0602	0.0765
animals	vicugna_pacos	147331	154363	0	0	11765	11806	290927	228632	33346	17466	12260	7031	2967746133	2915171960	2550715400	2441000864	2368958027	2148476920	5519660	39.68	317323	43762	1865	8698	0.4601	0.4458	0.0143	0.0941	0.4458	0.6554	0.6411	0.0143	0.0982	0.2464	0.6452	0.635	0.0102	0.0961	0.2587	0.3908	0.2571	0.3521	0.1316	0.0671	0.0887	0.0516	0.0276	0.0365
animals	vombatus_ursinus	364707	386346	29973	20531	21201	32886	15416	15416	5983	3366	1321	533	3486597218	3486597218	3465457837	3446849850	3414226971	3388286874	107888613	38.86	28503419	12749593	36	81	0.8211	0.7587	0.0624	0.0245	0.1544	0.9826	0.6677	0.3149	0.0072	0.0102	0.9857	0.6605	0.3252	0.0051	0.0092	0.6094	0.3874	0.0033	0.2039	0.0976	0.1427	0.0825	0.0715	0.0089
animals	vulpes_vulpes	506552	549405	28003	17249	20305	40987	82423	12620	3150	1514	723	492	2421551259	2397990064	2379150506	2368241031	2356907487	2349021255	55683013	41.06	12607163	6620298	54	120	0.9489	0.8896	0.0593	0.0256	0.0256	0.9703	0.593	0.3773	0.0225	0.0072	0.9703	0.5982	0.3722	0.0235	0.0061	0.5718	0.3986	0.0296	0.1896	0.0351	0.1371	0.0753	0.0999	0.0894
animals	xenopus_tropicalis	751330	773875	47900	41996	19987	54848	6822	6820	3212	1451	739	537	1440398454	1440397542	1427883358	1416247144	1405671381	1398106089	194866763	40.07	135134832	117177943	5	8	0.9448	0.9335	0.0112	0.0194	0.0358	0.9632	0.3957	0.5675	0.0184	0.0184	0.9622	0.3804	0.5818	0.0174	0.0204	0.5699	0.3811	0.049	0.1868	0.0884	0.1204	0.0805	0.0153	0.0492
animals	xiphophorus_couchianus	230559	231002	0	0	20569	28009	25	25	25	25	25	25	708396389	708396389	708396389	708396389	708396389	708396389	55650406	38.76	29398440	25629008	11	18	0.8466	0.8282	0.0184	0.0307	0.1227	0.8384	0.7076	0.1309	0.0521	0.1094	0.8303	0.7086	0.1217	0.0521	0.1176	0.4813	0.3046	0.2141	0.1712	0.0556	0.0999	0.0615	0.0537	0.0615
animals	xiphophorus_maculatus	391912	401546	28112	18917	23774	36592	102	101	97	92	79	54	704321165	704320301	704308768	704271385	704029857	703163984	35293739	38.97	31535491	27874734	11	17	0.9888	0.953	0.0358	0.0031	0.0082	0.9898	0.6667	0.3231	0.0051	0.0051	0.9908	0.6728	0.318	0.0051	0.0041	0.6074	0.3879	0.0047	0.2151	0.0789	0.1263	0.0777	0.0842	0.0792
animals	zonotrichia_albicollis	313295	338966	15280	9329	13862	23611	6018	5679	2344	1611	957	691	1052600561	1052275993	1045752135	1040566200	1030361580	1021003336	45240865	41.52	4866725	1881141	52	136	0.8211	0.8139	0.0072	0.0521	0.1268	0.8027	0.593	0.2096	0.0573	0.1401	0.8016	0.5971	0.2045	0.0532	0.1452	0.5591	0.3969	0.044	0.1878	0.0782	0.138	0.0689	0.1065	0.0295
plants	Acomosus	149528	157953	16361	17991	27024	27024	3133	2946	2174	1831	938	338	381905120	381788528	379849808	377320660	362556338	341492838	24880688	38.34	11759267	10398566	13	22	0.9628	0.9279	0.0349	0.0116	0.0256	0.9419	0.9047	0.0372	0.0233	0.0349	0.9349	0.8977	0.0372	0.0302	0.0349	0.6057	0.3766	0.0178	0.2138	0.0971	0.1147	0.09	0.0567	0.06
plants	Ahypochondriacus	116228	128012	18555	18281	23847	23883	908	896	473	274	45	19	403889442	403880275	402793506	401366577	397943266	397170297	38124660	32.65	24364990	22052327	7	12	0.9442	0.9186	0.0256	0.0186	0.0372	0.8907	0.8628	0.0279	0.0767	0.0326	0.9116	0.8884	0.0233	0.0791	0.0093	0.6734	0.3265	0.0001	0.2496	0.0349	0.1043	0.1106	0.1204	0.0641
plants	Alyrata	169384	181761	40703	34714	31073	33132	695	695	464	235	72	49	206667935	206667935	205766616	204152087	201790437	200933512	33132539	36.09	24464547	21221946	4	7	0.9907	0.9698	0.0209	0.0023	0.007	0.9884	0.9256	0.0628	0.0047	0.007	0.993	0.9279	0.0651	0.0023	0.0047	0.5684	0.3209	0.1108	0.2087	0.0906	0.1031	0.083	0.0753	0.0618
plants	Aofficinalis	137853	137853	0	0	27395	27395	11799	4655	2145	1362	595	313	1187539004	1183444729	1178204562	1172577688	1159314500	1149427232	151357931	39.02	131339754	84732013	5	7	0.9349	0.9	0.0349	0.0349	0.0302	0.8372	0.7977	0.0395	0.1047	0.0581	0.8349	0.7953	0.0395	0.1116	0.0535	0.5915	0.3786	0.0299	0.1996	0.1002	0.1175	0.0871	0.0427	0.0504
plants	Athaliana	197160	207465	34621	30634	27416	35386	7	7	7	7	7	7	119667750	119667750	119667750	119667750	119667750	119667750	30427671	36.06	23459830	19698289	3	4	0.9907	0.9814	0.0093	0	0.0093	0.9953	0.7512	0.2442	0.0047	0	0.9977	0.7419	0.2558	0.0023	0	0.6384	0.36	0.0016	0.2308	0.1044	0.1187	0.0922	0.0616	0.0671
plants	Atrichopoda	109783	109783	0	0	26846	26846	5745	5745	1401	674	425	303	706332648	706332648	693172479	688503703	684262459	679932992	15980527	37.47	4927027	2820768	50	97	0.9581	0.9372	0.0209	0.014	0.0279	0.9744	0.9651	0.0093	0.0209	0.0047	0.9651	0.9581	0.007	0.0279	0.007	0.5916	0.3545	0.0539	0.2096	0.0921	0.1151	0.0874	0.0428	0.0696
plants	Bdistachyon	286042	317488	59521	60436	34310	52972	10	10	8	8	6	5	271163419	271163419	271157605	271157605	271113479	271067295	75071545	46.4	59130575	48594894	3	4	0.9651	0.9442	0.0209	0.0116	0.0233	0.9977	0.6256	0.3721	0.0023	0	0.993	0.607	0.386	0.0047	0.0023	0.5351	0.4633	0.0016	0.1629	0.0266	0.1221	0.0708	0.1372	0.0722
plants	Boleraceacapitata	161719	161719	0	0	35400	35400	9	9	9	9	9	9	385006588	385006588	385006588	385006588	385006588	385006588	57781463	36.31	40895475	40126856	5	7	0.8233	0.686	0.1372	0.0186	0.1581	0.8256	0.707	0.1186	0.0233	0.1512	0.8163	0.6977	0.1186	0.0256	0.1581	0.5945	0.3389	0.0666	0.2138	0.0964	0.1076	0.0883	0.0407	0.0649
plants	Carietinum	139417	139417	0	0	28269	28269	7163	7163	2394	1723	1040	723	532289632	532289632	523805173	519166495	507144310	496025836	59463898	31.04	39989001	386906	6	97	0.9558	0.9279	0.0279	0.007	0.0372	0.9535	0.9326	0.0209	0.0279	0.0186	0.9558	0.9349	0.0209	0.0279	0.0163	0.6255	0.2815	0.093	0.2431	0.089	0.0906	0.1014	0.0677	0.0517
plants	Cclementina	188707	200409	30127	28734	24533	33929	1398	1398	652	288	92	43	301386998	301386998	298806567	296351470	293365554	291683568	51050279	34.96	31410901	25613772	4	7	0.9744	0.9535	0.0209	0.0023	0.0233	0.986	0.7256	0.2605	0.0116	0.0023	0.986	0.7093	0.2767	0.0116	0.0023	0.637	0.3423	0.0206	0.2404	0.0935	0.1076	0.0977	0.086	0.0579
plants	Cgrandiflora	142813	148289	20703	18270	24805	26561	4997	4997	1907	1480	886	505	105346052	105346052	100067047	96813647	87093467	73519643	1487256	36.41	112041	39148	223	628	0.9581	0.9512	0.007	0.0163	0.0256	0.9744	0.9326	0.0419	0.0186	0.007	0.9721	0.9233	0.0488	0.0209	0.007	0.5659	0.324	0.11	0.202	0.0941	0.1074	0.0811	0.0772	0.0609
plants	Cpapaya	112604	112604	0	0	27769	27793	5901	5773	3578	2322	834	376	342680090	342581120	337265271	327727200	304063141	288977766	6239266	34.92	1182040	406264	79	192	0.8233	0.807	0.0163	0.1047	0.0721	0.4512	0.4349	0.0163	0.1209	0.4279	0.7814	0.7605	0.0209	0.1465	0.0721	0.4644	0.2492	0.2864	0.1692	0.0692	0.0808	0.0725	0.0534	0.0039
plants	Cquinoa	244166	256890	24323	24111	44776	44776	3486	3486	3486	3481	2654	1236	1385456844	1385456844	1385456844	1385422384	1368710846	1319800246	23816425	36.87	3846917	2040720	105	224	0.9744	0.186	0.7884	0.0023	0.0233	0.9674	0.2395	0.7279	0.0186	0.014	0.9744	0.2419	0.7326	0.014	0.0116	0.6024	0.3519	0.0457	0.223	0.0951	0.1083	0.0878	0.0545	0.0749
plants	Creinhardtii	168238	172825	22892	20660	17741	19526	54	54	52	51	36	30	111100715	111100715	111095959	111089718	110815328	110594264	9730733	64.08	7783580	5206065	7	11	0.8907	0.8814	0.0093	0.0233	0.086	0.9721	0.9233	0.0488	0.0116	0.0163	0.9465	0.8953	0.0512	0.0279	0.0256	0.3461	0.6174	0.0365	0.0633	0.0024	0.1126	0.03	0.1514	0.1828
plants	Crubella	155333	162526	25263	22553	27682	29547	853	853	344	172	78	42	134834574	134834574	133469640	132263444	130825105	129623608	19624517	35.63	15060676	13734597	4	7	0.9837	0.9628	0.0209	0.0023	0.014	0.9953	0.9093	0.086	0.0047	0	0.9907	0.9047	0.086	0.0093	0	0.6209	0.3437	0.0353	0.2254	0.1007	0.113	0.0908	0.0681	0.0654
plants	Csativus	177988	189732	29115	24872	21503	30364	4219	1636	616	438	380	338	203058019	201337228	199384401	198153647	197296457	195682980	6896804	32.29	993451	468020	51	123	0.9744	0.9581	0.0163	0.007	0.0186	0.9698	0.6837	0.286	0.014	0.0163	0.9744	0.6837	0.2907	0.014	0.0116	0.6412	0.3058	0.053	0.2497	0.0914	0.103	0.0985	0.0441	0.0589
plants	Csinensis	279876	301252	43351	41836	25379	46147	12574	12574	5002	3076	1425	960	319231331	319231331	298329566	283990788	258491908	241967478	5927163	34.62	250548	53824	236	912	0.9488	0.9302	0.0186	0.0209	0.0302	0.9419	0.5209	0.4209	0.0488	0.0093	0.9535	0.5023	0.4512	0.0395	0.007	0.5171	0.2739	0.209	0.1926	0.0767	0.0895	0.0791	0.0269	0.0545
plants	CsubellipsoideaC169	77621	78790	3953	3693	9629	9629	45	45	38	32	30	29	48952548	48952548	48927281	48891687	48856947	48826616	4035500	52.93	1959569	1433446	9	16	0.9279	0.9279	0	0.014	0.0581	0.8581	0.8512	0.007	0.0581	0.0837	0.8628	0.8535	0.0093	0.0535	0.0837	0.4707	0.5293	0	0.1134	0.0123	0.139	0.0574	0.1768	0.0702
plants	Czofingiensis	75948	75948	0	0	15369	15369	220	220	135	93	46	28	60363192	60363192	60150286	59841708	59109865	58423004	4698708	50.51	3274445	2651369	8	13	0.9605	0.9558	0.0047	0.0093	0.0302	0.8953	0.8791	0.0163	0.0721	0.0326	0.8837	0.8651	0.0186	0.0837	0.0326	0.468	0.4776	0.0545	0.1023	0.0248	0.1285	0.0565	0.1977	0.1021
plants	Dcarota	160795	160795	0	0	32113	32118	4826	2733	954	692	341	190	421502825	419940939	416269097	414586825	408553572	403143890	51465339	34.79	36610139	33682890	5	8	0.9628	0.9093	0.0535	0.0093	0.0279	0.9	0.8326	0.0674	0.0395	0.0605	0.9023	0.8395	0.0628	0.0395	0.0581	0.5984	0.3192	0.0824	0.2128	0.0928	0.1039	0.0944	0.0046	0.0627
plants	Dsalina	142500	146377	15435	13114	16697	18801	5512	5512	2750	1925	1501	1241	343704392	343704392	337814590	332273273	325544036	316122071	1550595	49.08	353034	169511	310	655	0.4977	0.4953	0.0023	0.2023	0.3	0.7302	0.6535	0.0767	0.1744	0.0953	0.7279	0.6535	0.0744	0.1651	0.107	0.4159	0.401	0.1829	0.117	0.0275	0.11	0.0481	0.1497	0.0654
plants	Egrandis	239526	253249	37147	39242	36349	46280	4943	4943	2782	1540	539	288	691346258	691346258	684079945	675017438	659979337	651047186	83952244	39.29	57472304	41160059	5	9	0.9581	0.9186	0.0395	0.007	0.0349	0.9721	0.6233	0.3488	0.0186	0.0093	0.9767	0.6116	0.3651	0.0163	0.007	0.5624	0.3639	0.0736	0.1988	0.0345	0.1103	0.0817	0.0794	0.0805
plants	Esalsugineum	160003	165445	19994	18265	26351	29284	639	639	354	135	44	35	243117811	243117811	242081877	240537950	239291431	238953578	21755756	37.71	13441892	9441222	8	13	0.9907	0.9744	0.0163	0.0023	0.007	0.9977	0.8907	0.107	0.0023	0	0.9953	0.8814	0.114	0.0023	0.0023	0.611	0.3699	0.0191	0.2183	0.0997	0.1202	0.0864	0.0259	0.0698
plants	Fvesca	273797	295458	46966	41985	33538	50732	8	8	8	8	8	8	211673467	211673467	211673467	211673467	211673467	211673467	38873410	38.36	29230061	28944653	4	5	0.9698	0.9372	0.0326	0.0023	0.0279	0.986	0.6302	0.3558	0.0047	0.0093	0.9837	0.6	0.3837	0.007	0.0093	0.5735	0.3569	0.0696	0.1956	0.0982	0.1134	0.0829	0.0103	0.0335
plants	Gmax	516059	560910	107929	93760	52872	86256	282	281	276	271	166	122	978386919	978386034	978374170	978341178	976800906	975085383	58286270	34.73	49893278	44949256	10	15	0.9698	0.4256	0.5442	0.0023	0.0279	0.9953	0.2512	0.7442	0.0047	0	0.9953	0.2442	0.7512	0.0047	0	0.6354	0.3381	0.0265	0.2376	0.0959	0.109	0.0965	0.0685	0.0688
plants	Graimondii	486043	527563	89649	86495	37505	77267	1033	1033	712	200	67	41	761406121	761406121	760383000	756623360	754799197	753824486	70713020	33.21	62175169	55868233	6	10	0.9651	0.8837	0.0814	0.0047	0.0302	0.9977	0.3837	0.614	0.0023	0	0.9953	0.3744	0.6209	0.0023	0.0023	0.6562	0.3263	0.0175	0.2503	0.0958	0.1037	0.1031	0.0579	0.067
plants	Hannuus	231973	255831	41390	50983	52243	52243	1531	1523	1256	998	341	92	3027963057	3027957200	3027181800	3025242177	3014072101	3005604028	246315975	38.53	178899001	168460249	8	12	0.9628	0.8442	0.1186	0.0047	0.0326	0.9767	0.8535	0.1233	0.0116	0.0116	0.9791	0.8512	0.1279	0.0093	0.0116	0.5939	0.3722	0.0339	0.2062	0.1115	0.1055	0.0854	0.0513	0.0691
plants	Hvulgare	1263435	1715777	416319	441248	39734	248180	8	8	8	8	8	8	4833791107	4833791107	4833791107	4833791107	4833791107	4833791107	768075024	44.45	657224000	583380513	4	6	0.9	0.8465	0.0535	0.0349	0.0651	0.9442	0.1302	0.814	0.014	0.0419	0.9512	0.1	0.8512	0.014	0.0349	0.5253	0.4203	0.0544	0.1568	0.0304	0.1178	0.0733	0.1293	0.0665
plants	Kfedtschenkoi	256380	278742	51911	45829	30964	45190	1324	1324	801	602	368	274	256351415	256351415	255215054	253778260	250071640	246616960	10491024	36.61	2451343	1051141	28	69	0.9465	0.8512	0.0953	0.0256	0.0279	0.9651	0.5558	0.4093	0.0326	0.0023	0.9651	0.5326	0.4326	0.0302	0.0047	0.5969	0.3447	0.0585	0.2124	0.0949	0.1043	0.0926	0.013	0.0674
plants	Lsativa	337326	340809	27433	27612	38910	62656	10	10	10	10	10	10	2399509484	2399509484	2399509484	2399509484	2399509484	2399509484	377529803	37.79	257910700	204289203	4	7	0.9814	0.9442	0.0372	0.007	0.0116	0.993	0.3535	0.6395	0.0047	0.0023	0.993	0.3558	0.6372	0.007	0	0.5728	0.348	0.0792	0.194	0.1003	0.1063	0.0861	0.0396	0.0746
plants	Lusitatissimum	218797	218797	0	0	43471	43484	88420	3852	966	859	736	665	318250901	300552207	295940841	295195816	293226140	290583444	3087368	39.5	736746	330988	123	280	0.9721	0.3	0.6721	0.0023	0.0256	0.9907	0.3465	0.6442	0.0023	0.007	0.9907	0.3442	0.6465	0.0023	0.007	0.5739	0.3756	0.0505	0.1925	0.1014	0.113	0.0834	0.0515	0.0521
plants	Macuminata	197588	199598	7258	16867	36528	36528	12	12	12	12	12	12	472960417	472960417	472960417	472960417	472960417	472960417	141147818	38.87	34148863	29377369	4	8	0.9651	0.8884	0.0767	0.0116	0.0233	0.9558	0.8884	0.0674	0.0395	0.0047	0.9488	0.8837	0.0651	0.0395	0.0116	0.5047	0.3209	0.1744	0.1668	0.0814	0.1013	0.0776	0.008	0.0287
plants	Mdomestica	215867	230620	38129	36043	45116	45116	18	18	18	18	18	18	709561391	709561391	709561391	709561391	709561391	709561391	54945402	38.03	37604908	34748701	8	13	0.9488	0.5791	0.3698	0.0023	0.0488	0.9837	0.6116	0.3721	0.007	0.0093	0.986	0.6047	0.3814	0.007	0.007	0.5458	0.3349	0.1194	0.1937	0.0922	0.103	0.0785	0.0779	0.0194
plants	Mesculenta	219072	234473	39899	36807	33033	41381	2019	2018	1966	1200	487	317	582281492	582280532	582184174	576563860	565849597	559877986	34959721	35.94	28119335	26335333	10	15	0.9628	0.8907	0.0721	0.007	0.0302	0.9907	0.7256	0.2651	0.007	0.0023	0.9884	0.7209	0.2674	0.0093	0.0023	0.5451	0.3058	0.1491	0.1988	0.0784	0.1013	0.0831	0.0083	0.052
plants	Mguttatus	178864	188849	31671	28099	28140	33573	1507	1507	785	273	109	60	312749872	312749872	310316756	306798173	304457385	302666016	26648731	35.43	21212587	18883600	7	11	0.9744	0.9395	0.0349	0.007	0.0186	0.9907	0.7651	0.2256	0.0047	0.0047	0.9907	0.7558	0.2349	0.0047	0.0047	0.5985	0.3284	0.0731	0.2234	0.0939	0.0935	0.0939	0.0734	0.0141
plants	Mpolymorpha	137019	150201	29732	26549	19287	24674	2957	2957	1106	462	311	267	225761139	225761139	219925362	215578347	213626427	211851386	6192411	41.97	1366373	691383	54	111	0.9442	0.9279	0.0163	0.0023	0.0535	0.9791	0.7907	0.1884	0.0047	0.0163	0.9791	0.7884	0.1907	0.0047	0.0163	0.5413	0.3914	0.0673	0.1721	0.0813	0.1149	0.0764	0.0414	0.0362
plants	MpusillaCCMP1545	20438	20591	2177	2758	10660	10660	21	21	21	19	19	19	21945545	21945545	21945545	21931133	21931133	21931133	2211167	65.93	1183541	950943	7	12	0.9186	0.9023	0.0163	0.0163	0.0651	0.8674	0.8465	0.0209	0.0628	0.0698	0.8419	0.8209	0.0209	0.0651	0.093	0.3374	0.6531	0.0095	0.0717	0.0859	0.0923	0.0284	0.0766	0.0831
plants	MpusillaRCC299	31160	31398	3806	5944	20206	20206	17	17	17	17	17	17	20989326	20989326	20989326	20989326	20989326	20989326	2053059	63.97	1394110	1145873	7	11	0.9279	0.9047	0.0233	0.0116	0.0605	0.8977	0.8605	0.0372	0.0488	0.0535	0.8907	0.8535	0.0372	0.0488	0.0605	0.3603	0.6397	0	0.0611	0.0567	0.0774	0.0334	0.1015	0.1705
plants	Mtruncatula	284973	298601	38869	35951	50894	62319	1949	1949	825	591	266	118	411831487	411831487	409595498	407879675	402715937	397594760	56582383	33.08	49172423	43630510	4	7	0.9488	0.8977	0.0512	0.014	0.0372	0.9791	0.707	0.2721	0.0047	0.0163	0.9698	0.6744	0.2953	0.0093	0.0209	0.6321	0.3125	0.0554	0.2413	0.0941	0.0999	0.0976	0.0528	0.06
plants	Oeuropaea	235149	235149	0	0	50684	50684	41256	41251	8468	5877	3111	2109	1142316613	1142313231	1081934549	1063819463	1021012667	986067379	46026434	35.4	12567911	173892	23	799	0.8791	0.7581	0.1209	0.0512	0.0698	0.8349	0.7116	0.1233	0.0791	0.086	0.8256	0.7093	0.1163	0.0837	0.0907	0.5833	0.3197	0.097	0.222	0.0068	0.0923	0.0891	0.1173	0.0319
plants	Olucimarinus	10156	10227	1062	1220	7796	7796	21	21	21	21	21	21	13204888	13204888	13204888	13204888	13204888	13204888	1152508	60.44	708927	549133	8	13	0.9023	0.8698	0.0326	0.0116	0.086	0.8326	0.7791	0.0535	0.0605	0.107	0.8279	0.7767	0.0512	0.0605	0.1116	0.3956	0.6044	0	0.0561	0.0971	0.0894	0.0425	0.0972	0.0223
plants	Osativa	239565	259392	43555	41366	42189	52424	14	14	14	14	14	14	374471240	374471240	374471240	374471240	374471240	374471240	43270923	43.57	29958434	28443022	6	9	0.9767	0.9512	0.0256	0.0023	0.0209	0.9721	0.7419	0.2302	0.0209	0.007	0.9744	0.7256	0.2488	0.0163	0.0093	0.5641	0.4355	0.0004	0.1796	0.0766	0.1177	0.0807	0.083	0.0019
plants	Othomaeum	129424	132196	8685	8704	28446	28446	625	625	625	625	507	185	243174629	243174629	243174629	243174629	240623007	229621075	7984747	45.34	2386382	1354315	32	65	0.9767	0.9279	0.0488	0.0023	0.0209	0.8302	0.793	0.0372	0.1186	0.0512	0.8302	0.7907	0.0395	0.1233	0.0465	0.5466	0.4534	0	0.1701	0.0302	0.1215	0.0723	0.0998	0.0843
plants	Ppatens	528900	589994	118309	92065	32926	87533	378	378	262	123	65	47	473226588	473226588	472797182	471882275	471003667	470357531	30242098	33.73	17435539	15673097	12	19	0.9488	0.8163	0.1326	0	0.0512	0.9907	0.0116	0.9791	0	0.0093	0.9907	0.0116	0.9791	0	0.0093	0.6541	0.3329	0.0129	0.2376	0.0922	0.1143	0.105	0.001	0.0619
plants	Ppersica	292690	318710	57302	50668	26873	47089	191	191	123	54	18	11	227411381	227411381	227182582	226727739	226219888	226004280	47851208	37.51	27368013	22573980	4	6	0.9721	0.9465	0.0256	0.0023	0.0256	0.9953	0.5419	0.4535	0.0023	0.0023	0.9953	0.5326	0.4628	0.0023	0.0023	0.6173	0.3705	0.0122	0.2222	0.1007	0.1152	0.0896	0.0706	0.0721
plants	Ptrichocarpa	339471	371467	70768	65949	42950	63498	1446	1446	887	541	266	181	434134862	434134862	432236251	429863238	425592399	422499723	50495391	33.75	19465461	15760346	8	15	0.9651	0.7651	0.2	0.0047	0.0302	0.9907	0.5302	0.4605	0.007	0.0023	0.9953	0.5163	0.4791	0.0047	0	0.6455	0.3288	0.0258	0.2498	0.0921	0.1074	0.0981	0.0138	0.0671
plants	Pumbilicalis	25622	26157	5916	5663	13125	13360	2125	2125	845	664	549	439	87698808	87698808	84936051	83701864	81721062	77511503	971100	65.78	202021	104143	130	282	0.3535	0.3372	0.0163	0.0977	0.5488	0.293	0.2698	0.0233	0.107	0.6	0.2907	0.2674	0.0233	0.1186	0.5907	0.3418	0.6568	0.0014	0.0576	0.0556	0.0737	0.0296	0.1251	0.2002
plants	Rcommunis	129291	130312	4377	3904	31221	31221	25828	17012	1994	1515	1116	891	350631014	342835286	321282139	317698671	311464016	303498889	4693355	33.84	496528	167308	167	476	0.9512	0.9395	0.0116	0.0186	0.0302	0.9605	0.9558	0.0047	0.0279	0.0116	0.9605	0.9535	0.007	0.0279	0.0116	0.6358	0.3252	0.039	0.2366	0.0615	0.1093	0.1003	0.047	0.0686
plants	Sbicolor	239969	266301	51066	53708	34129	47121	870	870	344	232	120	107	708863705	708863705	707158406	706366829	704741194	704275161	80884392	43.88	68658214	61277060	5	8	0.9698	0.9465	0.0233	0.007	0.0233	0.993	0.7279	0.2651	0.0047	0.0023	0.9884	0.7163	0.2721	0.007	0.0047	0.5347	0.4181	0.0472	0.1631	0.0886	0.1211	0.0741	0.0796	0.0684
plants	Sitalica	218186	235558	40037	40098	34584	43001	336	336	197	85	35	20	405737341	405737341	405300823	404504293	403800353	403319920	58970518	46.14	47253416	40408058	4	7	0.9698	0.9419	0.0279	0.0093	0.0209	0.9884	0.8047	0.1837	0.0047	0.007	0.9907	0.7977	0.193	0.0047	0.0047	0.5321	0.456	0.0119	0.1597	0.0099	0.1234	0.0713	0.1163	0.0638
plants	Slycopersicum	167025	176514	22916	22539	35768	35768	13	13	13	13	13	13	828076956	828076956	828076956	828076956	828076956	828076956	98455869	34.11	66723567	65633393	6	9	0.9698	0.9488	0.0209	0.0023	0.0279	0.9628	0.9581	0.0047	0.0302	0.007	0.9721	0.9558	0.0163	0.0256	0.0023	0.5938	0.3075	0.0987	0.2115	0.0926	0.1014	0.0937	0.0565	0.0626
plants	Smoellendorffii	122857	124643	3138	4682	22285	22285	768	751	510	345	242	217	212761159	212749482	211849451	210696261	209234724	208287987	6951972	45.25	1749879	890268	38	80	0.9628	0.2465	0.7163	0.0116	0.0256	0.9442	0.8744	0.0698	0.0209	0.0349	0.9488	0.8814	0.0674	0.0209	0.0302	0.5373	0.444	0.0187	0.1657	0.0002	0.1306	0.0697	0.1252	0.0582
plants	Spolyrhiza	102160	102160	0	0	19623	19623	33	33	33	33	33	33	145199413	145199413	145199413	145199413	145199413	145199413	11607449	42.01	4924802	3541257	10	18	0.9209	0.9163	0.0047	0.0442	0.0349	0.9186	0.9116	0.007	0.0628	0.0186	0.914	0.907	0.007	0.0674	0.0186	0.5118	0.3707	0.1174	0.1664	0.0503	0.1118	0.0753	0.045	0.0737
plants	Stuberosum	202449	202449	0	0	39028	56215	13	13	13	13	13	13	773029432	773029432	773029432	773029432	773029432	773029432	88663952	34.81	59756223	52070158	6	10	0.9721	0.9535	0.0186	0	0.0279	0.8488	0.6256	0.2233	0.0442	0.107	0.8465	0.6209	0.2256	0.0442	0.1093	0.5703	0.3045	0.1252	0.2059	0.0895	0.1007	0.0871	0.0384	0.0613
plants	Taestivum	1339267	1727928	469928	397594	99386	293053	86710	75542	48051	23330	1634	20	634419438	628849184	548781728	368376996	49637031	1120658	70808	44.48	11426	7191	18459	35781	0.8953	0.2698	0.6256	0.0605	0.0442	0.9279	0.114	0.814	0.0651	0.007	0.9395	0.1023	0.8372	0.0605	0	0.549	0.4402	0.0108	0.169	0.0776	0.1207	0.0754	0.0287	0.0357
plants	Tcacao	264870	297228	60128	56959	29452	44404	713	713	440	262	114	75	346164918	346164918	345445496	344148900	341865418	340519348	42436413	34.01	34397752	25448839	5	8	0.9744	0.9605	0.014	0.0023	0.0233	0.9977	0.5186	0.4791	0	0.0023	0.9977	0.507	0.4907	0	0.0023	0.631	0.3252	0.0438	0.2386	0.0905	0.1077	0.0971	0.0817	0.0669
plants	Vcarteri	127157	130987	15768	14004	14247	16075	434	434	204	139	110	100	131163211	131163211	130453142	130002990	129550073	129209885	14152940	56.11	2599759	1470181	15	32	0.8907	0.8884	0.0023	0.0256	0.0837	0.9419	0.8674	0.0744	0.0163	0.0419	0.9279	0.8465	0.0814	0.0209	0.0512	0.4194	0.5363	0.0443	0.018	0.0717	0.1135	0.0463	0.1414	0.1541
plants	Vvinifera	297312	297312	0	0	31845	55564	33	33	33	33	33	33	486198630	486198630	486198630	486198630	486198630	486198630	43154196	34.55	23006712	20304914	9	15	0.9535	0.9233	0.0302	0.0116	0.0349	0.986	0.4953	0.4907	0.0116	0.0023	0.986	0.5	0.486	0.0116	0.0023	0.633	0.3341	0.0329	0.2398	0.0894	0.1107	0.0965	0.0302	0.0395
plants	Zmarina	106110	109310	12852	13011	20450	20450	2228	2228	1122	954	716	596	203914448	203914448	201813604	200596690	196758383	192520467	2654544	38.34	485578	233258	124	272	0.9395	0.9163	0.0233	0.0186	0.0419	0.986	0.9698	0.0163	0.0023	0.0116	0.9884	0.9721	0.0163	0.0023	0.0093	0.5796	0.3603	0.0601	0.2011	0.094	0.1083	0.088	0.061	0.0592
plants	Zmays	924772	1203378	249799	254098	39498	131496	267	267	267	262	259	224	2135083061	2135083061	2135083061	2135045299	2134992229	2133529457	307041717	46.86	223902240	181122637	5	7	0.9535	0.8791	0.0744	0.0116	0.0349	0.9721	0.4093	0.5628	0.0256	0.0023	0.9767	0.3884	0.5884	0.0186	0.0047	0.5237	0.4619	0.0144	0.1579	0.0221	0.1263	0.0668	0.1308	0.0766
[truncated: 9 more columns]
